# Supplementary material for: An algorithm for chemical genomic profiling that minimizes batch effects: bucket evaluations
Source: BMC Bioinformatics. 2012 Sep 25;13:245. doi: 10.1186/1471-2105-13-245 (PMC3780717; doi:10.1186/1471-2105-13-245)
Supplement: Additional file 3 — Scoring Matrix Example. An Excel file which implements the scoring matrix formula (Additional file 1: Table S1), and shows how each score is calculated (see formula bar of each cell). [file 1471-2105-13-245-S3.xlsx]

## Sheet: Scoring Matrix Ex.
# of Buckets
First Bucket Size (percentage of all dataset)	0.0005
Strains (~)	6000
Bucket	1	2	3	4	5	6	7	8	9	10	11
Size	3	6	12	24	48	96	192	384	768	1536	3072	6141
1	1024	256	18.963	0.666667	0.0136533	0.000182899	1.72696e-06	1.21102e-08	6.55536e-11	2.82187e-13	9.89048e-16
2	256	512	56.8889	2.66667	0.0682667	0.00109739	1.20887e-05	9.68812e-08	5.89983e-10	2.82187e-12	1.08795e-14
3	18.963	56.8889	170.667	10.6667	0.341333	0.00658436	8.46208e-05	7.7505e-07	5.30985e-09	2.82187e-11	1.19675e-13
4	0.666667	2.66667	10.6667	42.6667	1.70667	0.0395062	0.000592346	6.2004e-06	4.77886e-08	2.82187e-10	1.31642e-12
5	0.0136533	0.0682667	0.341333	1.70667	8.53333	0.237037	0.00414642	4.96032e-05	4.30097e-07	2.82187e-09	1.44807e-11
6	0.000182899	0.00109739	0.00658436	0.0395062	0.237037	1.42222	0.0290249	0.000396825	3.87088e-06	2.82187e-08	1.59287e-10
7	1.72696e-06	1.20887e-05	8.46208e-05	0.000592346	0.00414642	0.0290249	0.203175	0.0031746	3.48379e-05	2.82187e-07	1.75216e-09
8	1.21102e-08	9.68812e-08	7.7505e-07	6.2004e-06	4.96032e-05	0.000396825	0.0031746	0.0253968	0.000313541	2.82187e-06	1.92737e-08
9	6.55536e-11	5.89983e-10	5.30985e-09	4.77886e-08	4.30097e-07	3.87088e-06	3.48379e-05	0.000313541	0.00282187	2.82187e-05	2.12011e-07
10	2.82187e-13	2.82187e-12	2.82187e-11	2.82187e-10	2.82187e-09	2.82187e-08	2.82187e-07	2.82187e-06	2.82187e-05	0.000282187	2.33212e-06
11	9.89048e-16	1.08795e-14	1.19675e-13	1.31642e-12	1.44807e-11	1.59287e-10	1.75216e-09	1.92737e-08	2.12011e-07	2.33212e-06	2.56534e-05
					…
	n	total number of buckets
	c	current bucket
	Sij	Score of bucket I with bucket j
