# Supplementary material for: An algorithm for chemical genomic profiling that minimizes batch effects: bucket evaluations
Source: BMC Bioinformatics. 2012 Sep 25;13:245. doi: 10.1186/1471-2105-13-245 (PMC3780717; doi:10.1186/1471-2105-13-245)
Supplement: Additional file 12 — Bucket Evaluations Software. An executable file of the BE software. [file 1471-2105-13-245-S12.zip]

Archive with 3 entries (2 files):
- Bucket Evaluations.exe
- __MACOSX/
- __MACOSX/._Bucket Evaluations.exe
