# Supplementary material for: An algorithm for chemical genomic profiling that minimizes batch effects: bucket evaluations
Source: BMC Bioinformatics. 2012 Sep 25;13:245. doi: 10.1186/1471-2105-13-245 (PMC3780717; doi:10.1186/1471-2105-13-245)
Supplement: Additional file 14 — Sample Input Dataset. An example dataset of an input file for using the software (12 experiments, 6003 genes). [file 1471-2105-13-245-S14.txt]

	cerivastatin	cerivastatin	cerivastatin	cerivastatin	doxorubicin	doxorubicin	doxorubicin	doxorubicin	cisplatin	cisplatin	cisplatin	cisplatin
YKR032W::chr11_3	30	13	26	20	8	20	4	13	19	8	8	6
YNL338W::chr14_1	1012	910	1292	1229	792	1254	652	759	983	701	615	442
YPR122W::chr16_5	33	30	48	47	15	47	16	20	69	20	21	8
YKL041W::chr11_1	784	860	830	847	1405	1830	1042	1093	671	482	433	309
YOL097C::chr00_6	2414	2103	2458	2674	1012	1419	943	713	1420	1014	855	686
YHR154W::chr8_3	80	62	91	104	43	98	33	53	69	40	33	33
YIL079C::chr9_1	11	6	17	21	4	20	7	6	16	7	4	5
YDR400W::chr4_7	955	931	1000	888	650	989	566	558	878	331	530	358
YGL091C::chr7_1	106	120	168	181	68	137	152	77	107	93	71	55
YML081C-A::chr00_4	22	20	19	17	13	18	8	8	12	8	8	6
YOR152C::chr15_2	109	113	130	164	176	275	144	185	166	92	59	52
YJL010C::chr00_13	5410	5668	6669	5126	6247	8337	4936	4159	6395	4429	3184	2905
YDR401W::chr4_7	11	9	8	11	4	10	1	9	8	7	1	1
YDR385W::chr4_7	2132	2809	3294	3119	3023	4834	2355	2269	2706	1711	1479	1175
YPR008W::chr00_15	1584	1567	1830	1816	1025	1342	779	768	1385	1015	805	592
YPL228W::chr16_1	34	28	26	44	11	41	20	19	29	24	12	4
YLR179C::chr12_3	645	628	802	829	661	1011	334	630	844	615	606	435
YMR017W::chr13_2	2217	2446	2857	3118	2276	3313	1725	1936	2569	1791	1563	1181
YLR384C::chr12_5	18	15	28	35	15	24	10	20	15	13	8	5
YGL202W::chr7_3	10	2	7	9	3	16	2	4	11	12	7	4
YNR074C::chr00_6	70	455	80	93	31	82	163	54	70	245	52	15
YEL030W::chr5_2	1440	1306	1392	1699	999	1165	801	873	1348	809	755	532
YDR486C::chr4_8	54	36	54	76	36	84	26	31	45	22	15	0
YDR509W::chr4_8	22	23	16	25	14	41	15	18	20	10	7	4
YBL017C::chr2_1	1329	1334	1493	1352	968	1402	815	770	990	636	455	439
YBR216C::chr2_4	9981	11523	12505	13130	8429	11914	6331	6950	11860	8574	7347	5677
YBR188C::chr2_4	1005	1034	1264	1334	1309	1941	806	1097	1610	1043	1000	749
YGL212W::chr7_3	36	43	52	112	47	105	31	40	33	22	9	3
YBR203W::chr2_4	157	230	221	166	231	320	163	335	181	292	299	218
YIL032C::chr9_1	203	309	363	458	158	377	168	310	266	433	359	286
YGR153W::chr7_5	31	30	50	73	15	39	10	23	38	16	16	6
YLR186W::chr12_3	29	14	30	51	14	30	12	18	34	14	8	4
YPL108W::chr16_2	2677	2605	2911	3077	1949	2593	1435	1328	2631	1623	1417	1048
YNL172W::chr14_2	46	33	61	92	23	76	21	27	79	41	15	13
YNL196C::chr14_2	543	449	576	553	725	1062	706	514	796	540	540	392
YBR135W::chr2_3	2551	2496	2703	3013	977	1338	819	595	2208	1684	1342	936
YBL088C::chr2_1	1024	1069	1238	1432	772	1176	559	652	1033	622	655	546
YDR349C::chr4_7	7555	7837	8581	8325	5885	8500	4893	4480	7642	5213	4464	3436
YNL220W::chr00_18	12	7	8	10	3	12	3	5	5	8	2	1
YNL268W::chr00_18	4223	5209	6049	7136	4692	7137	2156	4659	5052	4121	3894	2618
YKR028W::chr00_14	1232	1091	1312	1250	1428	2026	989	1091	949	599	580	474
YBR137W::chr2_3	1513	1362	1563	2019	1449	1641	941	966	1729	1253	1020	790
YNL092W::chr14_3	1668	1892	2255	2230	1477	2079	1199	1119	1572	1208	948	717
YLR207W::chr12_3	2110	2105	2345	2515	1852	2514	1440	1461	2255	1494	1241	982
YBR047W::chr2_2	29	16	21	33	17	30	16	17	20	8	8	3
YNL091W::chr00_16b	2383	2125	2592	2052	1224	1756	1106	993	1946	1147	999	672
YGR230W::chr00_2	1627	1331	1559	1735	1329	1886	1141	1139	1660	1115	1063	822
YLR176C::chr12_3	739	636	815	864	579	683	482	518	495	396	331	185
YBL084C::chr2_1	2285	2515	2699	2672	1970	2616	1450	1384	1545	1065	1084	769
YNL067W::chr00_16b	2	2	4	4	0	4	3	1	4	2	1	2
YPL074W::chr16_3	1137	1179	1611	1525	1038	1431	814	952	1210	933	790	643
YBR039W::chr2_2	3305	3213	3517	3831	3162	4837	2716	2588	3060	2021	1817	1374
YDR511W::chr4_8	1611	1397	1764	1831	1108	1532	833	886	1474	959	909	681
YMR154C::chr00_10	84	66	114	92	42	105	44	60	102	47	31	17
YBR186W::chr2_4	1216	1120	1527	1308	800	1467	654	802	1250	938	821	604
YGR011W::chr7_3/chr00_12	2423	2508	2674	2632	2283	3060	1554	1791	2209	1638	1406	1203
YKL129C::chr11_2	751	780	834	993	515	654	425	369	681	550	368	268
YBR113W::chr2_3	49	63	83	73	94	85	60	122	71	96	95	74
YKL062W::chr11_1	2792	2680	3024	2803	3234	4243	2489	2381	2572	1801	1664	1291
YNL066W::chr00_16b	1422	1481	1746	1475	1350	2142	1094	1037	1494	974	886	663
YOR308C::chr15_4	1666	2230	2800	2198	2502	3611	2176	1837	1899	1464	1228	989
YBR164C::chr2_3	592	483	609	608	915	1330	822	749	978	561	635	423
YDR211W::chr4_5	255	275	295	265	283	409	224	204	222	181	136	129
YBR041W::chr2_2	1562	1597	1696	1973	1680	2294	1283	1348	986	724	687	428
YDR447C::chr4_8	2198	2267	2560	2198	3144	4446	2384	2405	2406	1698	1604	1091
YKL182W::chr11_2	676	782	898	874	841	1228	585	644	1011	732	661	565
YJL024C::chr00_13	358	374	407	391	456	582	316	293	576	330	356	282
YNR075W::chr00_6	1975	1830	2188	2385	1595	2491	1407	1273	1428	862	796	659
YBR224W::chr2_4	217	519	509	608	269	385	297	304	517	367	355	259
YFR043C::chr00_2	1988	1581	2181	2017	1508	2018	1258	1128	1961	1474	1114	929
YLR453C::chr00_4	1425	1318	1680	1653	1308	1778	1066	1010	1372	985	832	585
YHL035C::chr8_1	726	953	1055	1278	664	1571	469	749	889	730	631	430
YMR210W::chr13_4	35	48	35	76	36	61	31	16	46	31	20	12
YCR072C::chr00_16a	68	56	85	68	33	67	48	43	70	40	21	16
YDR478W::chr4_8	1406	1687	1832	2281	772	1165	573	760	1735	1209	1184	925
YHR045W::chr00_8	1621	1322	1483	1743	1476	2160	1186	1323	1130	769	698	485
YHR072W::chr8_2	38	23	29	32	7	36	6	6	31	17	5	5
YKL021C::chr11_1	77	47	69	80	31	88	23	26	70	30	22	11
YOL046C::chr15_5	1191	1171	1488	1483	766	1085	712	612	1035	705	583	473
YNL181W::chr14_2	2458	2435	2752	2948	1092	1414	885	858	1701	1147	1004	702
YKR106W::chr00_17b	2826	2781	3101	3307	2091	3024	1140	1666	2287	1500	1298	1137
YDR488C::chr4_8	523	623	846	908	527	772	322	603	571	505	482	400
YNL084C::chr14_3	827	842	914	871	2178	2981	1242	1907	1391	1011	974	641
YBR033W::chr2_2	3819	4197	4209	4066	2899	3847	2328	2179	3554	2285	2220	1669
YGR286C::chr00_3	502	683	764	852	490	927	384	536	783	635	565	416
YIL011W::chr9_1	4238	4001	4435	4557	2752	3444	2406	2149	4845	3176	2828	1795
YMR205C::chr13_4	70	97	69	124	79	114	75	80	78	63	51	59
YIL128W::chr9_2	43	19	35	27	9	31	7	12	25	16	11	3
YPR153W::chr16_5	668	658	891	776	534	1123	375	648	600	448	453	255
YLR125W::chr12_2	19	10	18	19	6	16	8	5	12	7	0	1
YGR021W::chr7_3	755	855	1015	919	759	905	620	618	729	607	468	369
YFL043C::chr6_1	1090	949	1184	770	1579	840	1557	1241	1145	813	662	527
YDR490C::chr4_8	387	354	449	387	566	351	455	446	563	375	271	231
YKR011C::chr11_3	190	223	348	406	280	356	140	286	232	292	246	188
YOR298C-A::chr00_17b	674	721	731	798	651	777	328	476	540	381	276	209
YMR095C::chr00_9	26	23	31	50	26	41	7	22	25	18	11	6
YDL175C::chr4_2	76	71	84	131	58	105	52	44	154	81	102	57
YBR227C::chr2_4	759	856	834	525	713	1078	629	734	896	496	527	377
YGL092W::chr7_1	35	37	52	60	30	51	25	26	39	22	25	9
YBL058W::chr2_1	61	65	77	92	33	70	39	36	67	41	23	18
YHL047C::chr8_1	49	36	49	57	51	41	21	19	37	35	12	6
YNR034W::chr14_4	900	779	921	1169	919	1242	671	793	875	631	539	382
YDR387C::chr4_7	86	108	147	159	75	118	31	100	68	64	69	50
YBR252W::chr2_4	259	234	301	386	108	304	124	120	331	185	128	70
YHR050W::chr8_2	1279	1683	1832	1938	1406	2157	1493	1299	1694	1054	1156	821
YJL132W::chr10_1	44	26	48	41	13	48	12	22	34	28	19	8
YER074W::chr5_3	110	74	107	137	45	127	33	73	82	60	30	18
YGR015C::chr7_3	1840	1587	2000	1883	1633	2722	1411	1624	2313	1349	1191	934
YHR018C::chr8_1	47	29	56	69	14	67	15	15	43	22	14	7
YBR059C::chr2_2	2378	2417	2780	2993	1976	3047	1512	1648	2242	1563	1345	1134
YGL130W::chr7_2	30	18	29	32	13	34	8	17	35	12	8	6
YDL076C::chr4_1	57	66	85	127	30	62	57	41	81	49	26	17
YBR170C::chr2_3	1868	598	1892	1807	1568	1894	1169	1060	1095	428	664	421
YOL159C::chr00_10	1325	1275	1407	1857	738	1146	695	782	1188	650	654	493
YML093W::chr00_9	6	7	5	17	6	8	7	1	6	3	5	3
YDR364C::chr4_7	130	91	187	183	87	174	37	60	103	46	29	13
YJL149W::chr10_1	104	155	147	176	116	118	64	120	176	163	128	129
YBR206W::chr2_4	1498	1608	1912	1523	1398	1802	1099	1131	2141	1570	1372	1122
YDR441C::chr4_8	92	183	185	265	80	146	87	98	141	121	79	73
YMR288W::chr13_5	1426	1448	1571	992	491	775	390	405	972	899	920	616
YBR132C::chr2_3	7	8	7	14	2	15	1	6	7	2	3	2
YCR035C::chr00_1	110	72	105	261	37	127	19	43	111	46	26	16
YDR515W::chr00_17a	805	889	1039	1257	892	1320	682	762	1149	757	625	504
YBR150C::chr00_16a	762	699	930	772	731	726	554	553	943	574	569	386
YNL218W::chr14_2	79	69	82	105	34	73	32	23	78	38	27	12
YOR106W::chr15_2	66	49	92	106	25	69	27	24	59	36	23	8
YBR108W::chr2_3	10	16	9	15	1	14	6	8	26	11	7	2
YGR213C::chr7_5	10	11	12	17	3	15	4	7	13	7	4	0
YPL265W::chr16_1	279	237	477	335	93	453	186	286	309	210	156	110
YDR251W::chr4_6	17	16	13	22	3	12	4	16	15	5	4	1
YLR403W::chr12_5	43	31	63	40	28	55	28	23	45	27	18	10
YML064C::chr13_1b	1290	1385	1745	1513	591	1289	641	996	1231	1123	939	818
YIL061C::chr9_1	15	7	21	21	13	16	10	10	15	10	8	7
YBL080C::chr2_1	53	47	89	80	16	42	12	23	100	54	31	24
YIL018W::chr9_1	19	11	32	26	24	21	7	12	27	8	3	2
YGR131W::chr7_5	1169	1111	1148	1260	1104	1580	790	774	1516	923	791	618
YLR282C::chr12_4	758	619	800	886	577	680	469	431	667	500	444	305
YPR163C::chr16_5	41	50	27	62	21	45	16	17	41	31	10	8
YGR212W::chr7_5	1050	948	1237	1431	1004	1192	783	512	896	608	470	420
YLR206W::chr12_3	1712	2004	2548	2334	1865	2843	1089	1633	1747	1324	1177	800
YBR014C::chr2_2	15	24	28	40	7	24	6	14	20	7	6	5
YBR054W::chr2_2	2757	2722	3311	3252	2092	2893	1507	1678	2450	1687	1620	1059
YNL068C::chr00_16b	301	293	331	346	146	292	97	149	243	164	80	105
YFL004W::chr00_17a	1002	901	1067	1364	750	1322	703	751	1039	546	596	426
YNL075W::chr14_3	4470	4477	4982	5918	14636	18680	11185	11653	5046	3520	3043	2246
YIL044C::chr9_1	40	28	50	54	17	56	12	13	22	18	8	4
YLL062C::chr12_1	651	693	818	923	648	831	494	562	579	440	485	349
YNL097C::chr00_16b	3302	3565	3918	4270	1754	2930	1490	1346	2381	1550	1476	980
YIL146C::chr9_2	1220	1184	1369	1134	1340	1891	869	1144	1356	942	858	724
YFR055W::chr00_2	1683	1619	1925	2080	1202	1636	1027	908	1535	1073	978	782
YFL016C::chr00_17a	115	56	118	116	48	104	48	35	100	35	21	10
YCR087W::chr00_1	1154	1251	1418	1402	1451	1871	1219	1135	1132	783	1095	494
YLR020C::chr12_1	1285	1242	1434	1352	685	1268	723	735	949	688	552	451
YKL030W::chr00_12	2952	2875	2925	3017	2523	3473	2146	2055	2867	1815	1770	1224
YGR223C::chr00_2	858	886	1142	1088	798	1283	692	674	873	632	521	406
YNL090W::chr00_16b	1691	1431	1619	1657	884	1540	772	828	1140	679	602	485
YLL029W::chr12_1	13	12	19	22	7	22	5	9	13	7	4	2
YOR140W::chr15_2	368	418	529	413	329	517	263	267	454	382	354	214
YNL188W::chr14_2	2046	1899	2355	2369	1237	1902	1095	1078	2271	1494	1283	1018
YIL143C::chr9_2	71	35	37	48	14	31	6	9	43	27	10	6
YKL023W::chr11_1	27	24	20	43	15	46	19	31	47	20	20	11
YPL114W::chr16_2	1221	1096	1443	1485	1147	1866	820	893	1333	932	823	525
YPR136C::chr16_5	6	2	10	9	4	9	2	3	6	6	0	0
YGR254W::chr00_17a	1365	1596	1736	1873	825	1392	647	998	1258	948	830	630
YNL177C::chr14_2	1189	1134	1363	1542	490	698	364	311	1005	698	665	548
YKL128C::chr11_2	17	17	9	24	8	16	13	8	8	13	6	1
YIR003W::chr9_2	89	63	98	91	40	98	26	44	75	43	32	17
YHR046C::chr8_2	129	202	165	239	102	186	106	120	156	119	86	73
YKR097W::chr00_4	65	156	224	308	180	299	105	276	84	174	142	123
YNL046W::chr14_4	228	290	372	507	238	400	185	350	221	220	253	199
YBR119W::chr2_3	63	81	93	117	78	112	23	56	177	112	73	62
YBR094W::chr2_3	1130	1442	1691	2028	1739	2499	1326	1485	1141	1007	973	699
YGR240C::chr00_2	61	42	61	96	33	73	27	24	58	35	21	10
YOR182C::chr15_2	45	15	30	45	12	15	9	12	22	13	8	2
YKL170W::chr11_2	1770	1553	1795	1927	1000	1688	1047	990	1575	975	954	691
YLR100W::chr12_2	971	622	1160	736	350	820	560	601	1022	623	597	380
YOR241W::chr15_3	14	9	18	26	19	25	8	6	13	16	4	5
YNL063W::chr14_3	1444	1432	1796	1438	1336	1747	1022	1164	1658	951	747	700
YNL089C::chr14_3	47	22	47	51	17	51	18	13	39	14	14	5
YBR242W::chr2_4	2343	2146	2363	2724	1635	2347	1472	1322	2040	1317	1133	865
YER077C::chr00_8	20	12	27	26	10	21	9	9	22	13	1	2
YGR281W::chr00_3	1838	1760	1923	2362	1835	2731	1555	1529	1538	984	1020	666
YNL293W::chr14_1	1352	1382	1751	1987	1152	1717	850	876	1703	1129	1019	812
YPR078C::chr00_15	1176	1140	1076	1258	1420	1947	1377	1409	1689	1018	1009	750
YLL036C::chr12_1	157	110	170	215	47	211	75	68	137	86	44	28
YNL127W::chr14_3	51	36	54	72	24	52	20	32	57	23	17	14
YNL061W::chr00_16b	10279	10585	11839	11041	11969	17236	10494	10198	5013	3333	3345	2548
YBR246W::chr2_4	948	787	964	915	1045	1830	863	957	980	593	528	414
YBR010W::chr2_2	5280	4930	5829	5764	3950	6071	3324	3729	4581	3144	3153	2266
YGR233C::chr00_2	1	3	5	3	7	10	4	3	4	1	0	0
YDR384C::chr4_7	645	789	798	870	394	650	346	403	901	628	568	461
YDR335W::chr4_6	11	12	11	28	9	25	8	9	15	5	6	7
YBR245C::chr2_4	833	831	795	730	384	1298	1121	930	1329	780	777	579
YOR259C::chr15_3	34	20	29	43	25	53	12	29	25	23	20	12
YGL163C::chr7_2	19	9	25	31	8	14	7	4	16	9	5	0
YIR038C::chr00_3	1372	1196	1464	1430	1123	1514	853	858	1010	747	619	471
YGL128C::chr7_2	18	24	27	29	15	31	9	16	17	14	11	7
YKL184W::chr11_2	2078	2256	2467	2656	1707	2491	1164	1662	2198	1392	1393	1024
YJR011C::chr00_13	1395	1238	1418	1383	620	938	557	528	1152	648	531	448
YGL224C::chr7_3	27	20	31	42	19	45	14	15	20	11	15	14
YFL009W::chr6_1	21	13	15	15	25	27	17	15	27	18	15	7
YDR130C::chr4_4	13	13	18	30	8	34	3	8	18	9	9	4
YBR118W::chr2_3	71	56	96	76	44	95	41	33	70	40	18	14
YNL203C::chr14_2	68	51	110	97	42	104	41	33	84	44	33	21
YMR141C::chr13_4	481	854	1104	1007	716	1425	336	820	684	926	759	522
YMR316C-A::chr00_8	4	6	3	6	2	4	1	5	4	3	2	1
YJR149W::chr10_4	87	51	71	97	30	101	32	39	64	35	25	4
YOL064C::chr15_5	36	21	21	58	26	34	19	10	32	13	10	5
YCR079W::chr00_1	9	3	10	14	6	10	2	6	10	10	4	3
YOR114W::chr15_2	74	90	134	83	76	98	22	51	80	75	47	51
YDL145C::chr4_2	24	22	41	38	9	43	10	13	27	16	12	8
YNL011C::chr00_18	42	31	47	47	21	53	31	17	43	28	6	5
YPR187W::chr16_5	12	6	17	9	6	7	7	5	12	3	4	0
YHR038W::chr8_1	9	17	13	18	12	13	8	5	13	9	4	1
YBL075C::chr2_1	17	9	7	25	2	17	5	8	5	6	4	1
YJL027C::chr00_13	2950	2578	3225	3319	2342	2976	1770	1714	2564	1585	1467	1098
YBR057C::chr2_2	195	143	234	265	93	295	74	125	201	94	63	72
YBR098W::chr2_3	132	91	152	176	69	146	52	51	125	76	36	25
YBL030C::chr2_1	15	5	13	16	4	12	1	8	15	6	6	2
YER072W::chr5_3	450	542	573	602	331	393	253	235	364	342	335	367
YMR088C::chr00_6	1052	1033	1169	1164	888	1333	739	662	1015	667	642	473
YBR213W::chr2_4	3032	2699	3449	3502	2243	2879	1708	1879	2976	1932	1715	1235
YML072C::chr00_12	1661	1689	1808	1896	1293	1627	791	1026	1340	894	819	600
YLR218C::chr12_3	1359	1191	1359	1467	665	873	524	544	1237	748	637	460
YBL016W::chr2_1	3529	3560	3486	3203	2341	3324	1772	1798	3818	2427	2133	1740
YDL084W::chr4_1	69	41	73	75	24	72	191	36	70	39	18	42
YER039C::chr5_3	441	565	755	880	368	789	253	542	499	642	526	385
YLR324W::chr12_5	1802	1685	2050	2042	1399	2241	1304	1366	1725	1043	832	634
YBL012C::chr2_1	1528	1383	1752	1533	651	1342	826	725	999	673	586	465
YLR393W::chr12_5	945	759	951	987	615	899	538	519	639	308	321	278
YLR230W::chr12_4	2135	2091	2298	2246	1210	1631	956	1031	1243	808	709	592
YGR026W::chr7_3	938	845	1086	1019	631	1070	518	491	788	433	402	282
YJL026W::chr00_13	1248	1350	1536	1481	484	668	371	413	1050	734	699	492
YNL224C::chr14_2	1426	1402	1447	1519	1098	1724	921	745	1382	886	750	564
YIL026C::chr9_1	53	34	46	50	65	92	59	46	63	37	21	22
YIL163C::chr9_2	566	390	631	622	512	523	291	374	550	358	300	285
YBL027W::chr2_1	1362	1374	1738	1604	2223	3007	1611	1934	1431	1170	814	664
YML085C::chr00_12	50	13	36	47	18	51	21	28	36	20	17	9
YNL232W::chr14_2	98	64	106	203	66	158	56	72	136	49	49	22
YBR024W::chr2_2	2109	2186	2345	2854	1635	2443	1365	1228	2462	1576	1364	971
YKR073C::chr00_3	276	267	324	283	137	274	102	139	163	153	133	103
YOR304W::chr15_4	2122	2398	2635	2572	2487	3807	2081	2065	2672	1801	1733	1199
YDR345C::chr4_7	217	258	276	162	317	325	332	212	184	160	129	82
YPR196W::chr16_5	2012	1812	2099	1792	1449	1754	1371	1010	1586	1214	981	759
YGR247W::chr00_2	2221	2287	2689	2880	2850	3763	2057	2081	2962	2041	1827	1322
YNL069C::chr14_3	150	136	139	186	147	275	127	163	110	55	43	18
YBR195C::chr2_4	1202	1155	1384	1643	670	1265	543	544	722	453	505	284
YDR355C::chr4_7	930	793	759	897	308	532	344	305	589	417	395	293
YJR035W::chr00_13	1920	1674	1856	1900	1298	2119	1078	1138	1443	970	830	614
YMR102C::chr00_9	96	175	111	207	460	107	139	40	77	367	30	15
YJR045C::chr00_13	898	950	1057	1155	616	1026	532	496	987	682	677	465
YBR015C::chr2_2	1862	2243	3471	2020	1038	1298	1037	786	1718	1678	1246	812
YOL083W::chr15_5	1326	1212	1416	1485	784	1161	761	632	1366	807	698	526
YGR257C::chr00_17a	1118	1193	1282	1461	666	860	570	600	913	572	664	473
YML017W::chr13_2	874	965	992	890	848	1213	726	764	1103	655	614	460
YKR059W::chr11_3	876	797	1011	1079	840	1216	638	607	702	473	411	348
YPL202C::chr16_1	203	127	167	247	86	293	58	86	210	107	53	21
YDR060W::chr4_4	58	27	45	81	27	81	31	43	45	28	16	8
YOR178C::chr15_2	48	46	43	261	36	69	34	25	58	32	17	84
YLR432W::chr00_4	3351	3391	4370	4106	2431	3800	1977	2059	3467	2420	1893	1419
YOR170W::chr15_2	72	63	118	181	31	120	49	50	72	58	47	18
YPR062W::chr16_4	620	637	647	554	614	770	588	427	600	390	412	301
YJL075C::chr10_2	27	17	21	29	11	27	12	9	21	7	9	6
YML015C::chr00_11	665	551	543	715	325	848	505	543	929	323	835	564
YJL087C::chr10_2	1675	1556	1700	1829	947	1282	688	676	1884	1228	1059	752
YOL042W::chr15_5	21	11	14	18	12	24	10	7	16	22	1	3
YNL062C::chr14_3	9	19	19	24	20	31	14	21	28	10	10	4
YHR039C-B::chr00_3	21	11	22	36	9	32	9	9	22	12	5	4
YNR054C::chr00_4	23	10	18	15	6	15	7	5	14	9	6	2
YPL181W::chr16_2	17	9	17	16	7	17	3	10	12	8	3	7
YLR306W::chr12_4	1408	1822	1860	1663	616	956	514	534	918	671	575	385
YOL059W::chr15_5	142	135	161	199	100	245	76	104	160	104	82	42
YLL002W::chr12_1	93	37	99	131	55	120	29	39	95	46	28	16
YLR153C::chr00_12	245	129	248	294	133	400	160	149	185	86	67	13
YIL117C::chr9_2	20	18	32	39	14	43	13	19	19	11	8	9
YIL096C::chr9_1	1624	1399	1735	2101	911	1657	882	803	1666	1034	846	649
YDR276C::chr4_6	135	114	177	175	71	142	47	71	115	88	55	26
YOL118C::chr00_6	1689	1488	2146	2497	1334	2298	990	1352	1723	1204	1023	679
YMR297W::chr13_5	52	36	52	71	17	63	10	35	44	24	22	7
YOR134W::chr15_2	564	612	831	911	585	872	335	508	672	541	371	293
YLL017W::chr12_1	1823	2050	2404	2524	1544	2327	1206	1228	1642	1083	994	725
YLR266C::chr12_4	124	73	151	154	58	134	34	79	112	64	26	14
YOL009C::chr15_5	210	198	294	282	170	302	81	128	138	103	73	52
YPL090C::chr16_3	74	69	97	140	40	111	32	73	97	38	27	9
YJR012C::chr00_13	88	84	116	118	47	114	35	51	110	67	33	19
YMR136W::chr00_12	2141	1881	2121	2331	2549	3489	1318	1915	2429	1396	1098	876
YER134C::chr00_5	1548	1230	1598	1630	1063	1499	991	840	1377	921	798	587
YIR042C::chr00_3	878	1169	1244	1301	754	1122	570	586	1064	743	606	491
YIL107C::chr9_2	1435	1417	1581	1563	361	941	428	530	1815	1217	1158	685
YLL038C::chr12_1	131	86	163	244	96	183	65	58	141	79	38	9
YMR196W::chr13_4	10	15	17	29	12	26	6	9	20	10	3	2
YML089C::chr13_1b	1641	1605	1613	1887	1051	1521	1054	648	1527	962	898	673
YMR176W::chr13_4	2171	1877	2087	914	1695	2487	1118	1365	1696	1473	1212	910
YML008C::chr13_2	261	232	246	277	272	468	270	268	1506	977	738	667
YOL049W::chr15_5	79	85	109	135	83	135	68	68	132	58	45	28
YOR148C::chr15_2	376	579	705	585	2161	4067	2115	1917	769	605	598	519
YBR231C::chr2_4	259	348	393	362	391	498	281	328	515	372	362	297
YPR197C::chr16_5	25	10	22	30	15	27	6	11	31	8	8	4
YML099C::chr00_9	38	20	42	41	28	31	25	21	37	33	17	6
YOL040C::chr15_5	8	6	16	18	5	18	7	2	7	1	2	1
YOR227W::chr15_3	81	49	111	103	35	87	55	26	88	37	34	12
YPL160W::chr16_2	1149	1225	1186	1132	496	754	495	461	1569	1078	895	757
YPR200C::chr16_5	1043	1244	1429	1141	1036	1274	1098	913	1207	770	728	500
YJL025W::chr00_13	135	77	124	143	47	154	44	64	101	40	28	19
YDL129W::chr4_2	246	187	273	253	138	246	110	125	228	137	96	54
YLR220W::chr12_3	134	77	130	124	40	143	44	56	122	64	38	12
YDR442W::chr4_8	2063	2062	2296	2336	4801	7087	3627	3821	3330	2469	2230	1581
YDR485C::chr4_8	474	434	408	466	568	721	380	439	762	568	466	431
YDR382W::chr4_7	11	10	16	18	6	11	12	5	8	8	2	1
YDR392W::chr4_7	9	9	19	17	9	10	12	11	9	10	10	2
YPL208W::chr16_1	2935	1328	2966	2066	2965	3389	2812	1327	2236	1572	1552	1207
YER084W::chr5_3	1303	1376	1867	1847	1213	1973	792	1131	1422	998	900	641
YJL001W::chr00_13	9	13	10	17	10	13	3	7	13	7	2	1
YNL096C::chr00_18	2074	2128	2333	2540	3390	4541	1814	2687	2282	1619	1435	1070
YOR120W::chr15_2	114	160	195	284	159	332	106	235	144	188	136	119
YLR002C::chr12_1	726	649	809	651	434	1056	705	588	754	410	453	300
YDR408C::chr4_7	855	879	845	1038	909	1427	751	874	1040	824	684	463
YMR142C::chr00_8	28	38	42	51	30	46	32	30	44	21	15	4
YLR442C::chr00_4/chr00_15	1467	1693	2033	2158	887	1403	806	827	1718	1174	1016	832
YNL330C::chr14_1	21	30	50	64	25	55	18	38	37	30	45	25
YNL155W::chr14_2	877	902	965	1015	761	1198	536	592	1111	803	608	484
YDL075W::chr4_1	12	16	28	27	10	27	12	15	15	11	7	3
YNR064C::chr00_4	84	84	100	92	63	87	58	63	92	50	40	47
YHL040C::chr8_1	106	43	89	86	42	116	45	42	67	52	40	17
YBR228W::chr2_4	1066	1097	1218	1223	1148	1539	806	852	945	693	526	361
YDR455C::chr4_8	1457	1306	1602	1076	2001	2176	1652	1566	1380	1048	844	751
YJL208C::chr10_1	1263	1436	1712	1742	941	1570	751	917	1118	856	801	533
YPR096C::chr16_4	99	54	97	88	32	108	36	60	66	49	19	9
YFR025C::chr00_15	2088	2004	2171	2196	1940	2672	1533	1647	1720	1192	1003	777
YKR101W::chr00_4	1169	1109	1258	1366	1109	1549	957	874	1542	1033	880	679
YLR348C::chr12_5	1190	1094	1341	1338	971	1540	949	806	1437	890	761	640
YCL048W::chr3_1	60	34	60	93	17	47	22	37	50	42	28	17
YDL140C::chr4_2	33	28	34	26	36	39	9	22	50	31	30	17
YAL058W::chr1_1	5787	5931	6230	6454	4650	6295	3498	3763	5251	3501	3170	2461
YIL126W::chr9_2	830	822	913	895	63	115	44	56	1660	1063	970	677
YPR161C::chr16_5	43	22	42	57	25	36	16	29	31	21	20	11
YLR257W::chr12_4	46	79	64	97	44	83	26	63	68	32	32	22
YGR192C::chr7_5	2530	2316	2818	2973	2234	2941	1591	1854	3332	2288	2174	1661
YDR005C::chr4_3	13	4	6	8	5	8	3	8	6	7	3	2
YGL034C::chr7_1	824	968	1007	1111	600	919	494	545	656	509	412	342
YOR305W::chr15_4	2487	2467	2751	3010	2594	3044	2078	2027	1932	1403	1145	827
YOR337W::chr15_4	46	41	36	44	19	28	11	12	43	33	25	16
YDL185W::chr4_2	155	83	142	106	46	103	85	34	84	47	72	35
YGL095C::chr7_1	17	12	14	19	10	17	3	7	8	11	9	2
YMR134W::chr00_9	1115	1146	1262	1521	437	574	342	366	860	833	699	517
YOL093W::chr00_6	878	847	801	1055	993	1215	757	792	713	428	361	285
YBR277C::chr00_1	2856	4162	4693	5429	5271	7342	2865	4720	2816	2589	2336	1799
YNR036C::chr14_4	61	66	79	85	43	95	99	54	67	30	26	13
YDL191W::chr4_3	53	60	70	80	25	46	22	28	53	24	16	11
YCR011C::chr3_1	50	36	58	89	14	67	25	31	46	32	16	8
YOR264W::chr15_3	27	24	27	16	9	13	7	23	47	19	9	8
YEL047C::chr5_2	8989	10309	11562	12428	9794	13510	6707	8067	11618	8707	7518	5831
YNL165W::chr14_2	31	32	34	38	11	21	7	11	22	13	5	5
YCL075W::chr00_12	23	12	26	19	32	21	11	14	14	22	7	5
YGL045W::chr7_1	533	509	600	663	1088	1686	906	992	1720	1198	895	760
YGR214W::chr7_5	48	20	43	57	35	58	31	23	34	20	15	6
YGR072W::chr7_4	1101	1188	1410	1313	1455	1492	1035	1077	787	500	489	376
YPR181C::chr16_5	57	31	68	80	33	60	30	28	51	35	17	10
YHR084W::chr8_2	33	28	28	32	12	22	33	10	29	16	9	1
YML117W::chr00_9	373	380	478	424	124	203	130	69	333	191	152	143
YDR535C::chr00_2	225	304	369	598	232	480	153	409	243	379	350	223
YIL076W::chr9_1	1459	1259	1556	1088	421	514	224	297	1406	768	786	682
YER112W::chr00_5	3616	3895	3934	4372	4816	6781	4145	4045	2999	2003	1827	1236
YPL158C::chr00_18	533	511	583	689	452	721	286	415	501	396	267	244
YPR137W::chr16_5	4211	4304	4719	4863	12104	15412	10318	10068	3575	2339	2224	1603
YDL238C::chr4_3	53	43	64	69	193	145	53	67	77	48	31	16
YNL031C::chr14_4	38	24	38	44	30	34	10	18	29	18	9	8
YBR298C::chr00_1	16	12	13	12	9	5	6	9	15	10	9	4
YER165W::chr00_5	14	11	14	23	12	30	11	15	17	10	5	7
YPL007C::chr16_3	10	5	8	27	6	9	1	2	8	6	1	3
YER131W::chr00_5	567	594	711	620	440	579	311	338	605	335	298	236
YMR026C::chr13_2	1331	1886	2232	2905	2270	3620	1683	3311	1560	2149	2013	1403
YKL031W::chr11_1	820	768	928	912	1014	1409	583	734	679	460	395	289
YIL141W::chr9_2	3477	3368	3884	3983	3132	4269	2463	2458	3853	2728	2129	1774
YJR030C::chr00_13	2056	2946	3622	4258	2809	4260	1639	3507	2657	3417	2995	2251
YOR057W::chr15_1	1714	1641	1894	2044	1266	1517	889	1100	2317	1657	1539	1192
YOR287C::chr15_3	18	8	24	21	2	15	9	5	13	5	1	1
YOR026W::chr15_1	266	220	311	274	243	408	162	201	198	126	117	74
YAL058C-A::chr00_12	6204	5898	6521	7636	5358	8888	5478	4716	6651	4325	3636	2828
YJL153C::chr10_1	683	726	678	927	895	1404	464	787	1282	868	791	671
YDL036C::chr4_1	36	27	41	49	13	35	14	15	36	24	13	7
YLR013W::chr12_1	1528	1222	1415	1437	1108	1249	878	688	1094	713	576	473
YJR112W::chr00_12	82	91	134	129	199	303	160	160	80	62	62	26
YCR027C::chr00_1	602	555	735	742	1011	1309	756	725	563	443	393	291
YDL117W::chr4_2	16	16	19	28	6	19	7	6	20	13	3	0
YCR089W::chr00_16a	132	214	306	383	182	368	122	319	188	251	262	214
YHL042W::chr8_1	1000	1080	1224	1155	875	1236	796	703	1095	762	576	468
YML041C::chr00_11	381	383	441	528	634	766	402	480	726	528	484	386
YER126C::chr00_5	1664	1754	1971	2180	1215	1873	967	1080	1734	1243	1052	767
YKL050C::chr11_1	3282	3375	3845	2633	2826	3978	2457	2261	3280	2053	1921	1470
YCL044C::chr3_1	32	14	32	74	16	38	20	24	40	17	10	5
YBR270C::chr00_16a	1741	1848	1919	2184	1175	1334	850	822	1141	858	778	620
YER119C::chr00_5	1665	1613	1804	1782	1552	1707	1126	1159	1767	1245	1092	874
YJL043W::chr10_2	120	77	131	192	46	131	33	46	116	46	34	7
YIR021W::chr00_3	1755	2282	2298	2975	1609	2059	1213	1327	1885	1352	1291	995
YNL187W::chr14_2	208	478	742	883	433	769	128	535	312	743	749	552
YMR301C::chr13_5	2720	2830	2982	3392	1236	1892	855	1101	3360	2218	1985	1307
YBR286W::chr00_1	95	64	95	110	26	77	30	41	98	45	30	13
YDL091C::chr4_1	62	56	86	72	46	62	18	31	64	41	28	14
YER166W::chr00_5	18	19	38	28	10	28	10	13	22	15	3	1
YMR111C::chr00_9	2136	2333	2420	2414	3198	4580	2517	2690	2147	1497	1370	1060
YLR333C::chr12_5	7	6	15	11	42	16	13	15	8	6	4	2
YMR168C::chr13_4	865	840	1033	1304	333	567	336	378	991	606	565	403
YPL245W::chr16_1	68	97	98	140	35	93	29	51	105	48	29	12
YOR381W::chr15_4	2	2	4	7	2	3	0	2	1	0	4	0
YMR177W::chr13_4	1830	1999	2049	2439	1876	2268	1208	1329	1998	1147	962	743
YIL149C::chr9_2	608	612	730	701	541	872	429	470	722	470	426	382
YJR041C::chr00_13	729	741	963	1049	514	844	444	618	683	645	589	427
YJL110C::chr10_2	694	593	855	765	772	846	488	580	853	639	578	349
YAR002C-A::chr00_16a	1872	1663	2121	1846	1983	2465	1346	1456	2018	1291	1165	861
YML068W::chr00_12	1595	1970	2046	1880	1728	2234	1319	1354	1636	1222	1205	830
YPL134C::chr00_8	1204	1361	1466	1936	954	1387	741	839	1274	751	868	534
YMR073C::chr00_6	434	460	569	800	432	597	368	519	395	273	285	183
YHR191C::chr00_8	13	6	19	32	8	21	6	4	23	2	7	3
YFR019W::chr00_15	50	53	87	80	48	70	48	38	60	31	23	19
YJR010W::chr00_13	72	58	54	106	35	69	26	43	69	43	18	12
YCL049C::chr3_1	722	557	744	752	446	704	379	444	628	377	391	255
YJL166W::chr10_1	46	26	29	58	8	36	10	12	41	10	12	2
YMR233W::chr13_5	2433	2319	2342	2794	1598	2459	1211	1501	2102	1535	1406	909
YMR281W::chr13_5	1619	1825	2082	2380	573	859	371	391	1604	1036	948	708
YDL051W::chr4_1	51	60	70	98	47	77	38	68	62	42	35	22
YMR005W::chr13_2	913	832	1103	1068	701	998	561	541	1631	1016	872	656
YGR183C::chr7_5	6	3	6	6	0	6	2	3	11	1	5	0
YOL094C::chr00_6	1736	1714	1923	1994	1036	1153	873	781	1549	1121	985	818
YDL229W::chr4_3	34	30	49	45	29	57	21	18	49	29	13	12
YPL119C::chr16_2	1144	1242	1373	1394	939	1219	663	847	888	633	591	452
YFL014W::chr00_15	271	222	248	282	256	245	273	136	266	161	123	70
YDL003W::chr4_1	1095	970	1163	1257	601	911	543	462	1196	816	732	503
YLR325C::chr12_5	1386	1222	1515	1666	1602	2322	1261	1371	1306	937	738	480
YFR057W::chr00_2	217	366	489	593	313	493	195	494	264	559	459	340
YNL305C::chr14_1	1798	1934	2175	2123	2154	2675	1727	1798	2486	1611	1418	1048
YMR316W::chr00_8	1297	1204	1399	1311	506	640	385	346	1080	757	678	435
YBR123C::chr2_3	12	6	14	19	11	19	2	8	11	4	8	3
YLR424W::chr00_4	658	572	569	525	162	205	188	104	401	276	228	146
YDL017W::chr4_1	1905	2093	2270	2539	826	1223	724	699	1660	1253	1087	763
YGL082W::chr7_1	1075	923	1295	669	587	1024	1033	677	535	869	816	483
YKL086W::chr11_1	28	20	38	55	10	47	18	11	29	18	10	7
YDR525W::chr4_8	71	56	95	102	45	93	34	61	88	52	28	15
YJR010C-A::chr00_13	40	34	36	46	26	64	17	25	34	26	59	5
YJL206C::chr00_14	38	31	51	83	35	43	12	25	29	18	7	6
YEL042W::chr5_2	425	433	576	649	335	602	265	311	562	335	319	192
YCL008C::chr3_1	431	501	540	668	1489	2091	1151	1115	1581	1058	918	646
YGL005C::chr7_1	203	208	260	293	501	758	367	482	275	200	219	168
YKR086W::chr00_4	23	20	37	25	23	32	8	16	24	20	10	0
YML100W::chr00_9	167	100	185	255	61	202	170	96	197	104	47	22
YGL077C::chr7_1	509	525	678	840	519	717	321	434	481	275	269	223
YDL020C::chr4_1	882	1057	1176	1071	1154	2312	1100	1358	1375	1111	974	797
YKL177W::chr11_2	2169	2443	2495	2589	995	1300	690	742	2415	1483	1305	1145
YFL027C::chr6_1	1663	1636	1917	1974	1283	2050	1293	1053	1536	1054	895	670
YIL139C::chr9_2	144	141	158	246	90	247	85	124	264	114	110	39
YHR059W::chr00_10	499	453	464	471	326	434	341	342	248	159	183	126
YGL040C::chr7_1	1038	1014	1171	1131	1323	1496	864	972	1305	1209	1045	888
YGL027C::chr7_1	45	72	123	108	93	137	35	165	50	104	67	66
YMR232W::chr13_5	1826	1851	1966	2106	832	1842	1125	1008	1704	1084	1072	733
YCL024W::chr3_1	355	471	585	694	282	512	270	346	357	377	401	253
YDL142C::chr4_2	55	40	60	64	50	95	21562	668	42	35	259	5150
YNR058W::chr00_4	1853	1882	2087	2110	1454	1887	1445	1098	1673	1142	1017	835
YNR027W::chr14_4	288	340	427	486	207	411	1119	304	286	227	240	256
YCL039W::chr3_1	971	840	1104	1149	672	1246	789	886	755	545	513	404
YGR071C::chr7_4	6147	5306	6247	8305	4708	8898	1648951	40535	5038	3750	16911	336890
YGL142C::chr7_2	297	89	166	245	51	185	69	92	987	75	33	14
YGR062C::chr7_4	755	415	918	669	383	707	308	299	475	357	371	148
YDL065C::chr4_1	588	564	652	845	371	828	364	368	800	286	246	226
YDL042C::chr4_1	151	85	145	229	68	135	89	74	142	76	55	24
YGR054W::chr7_4	1372	1165	1434	1595	1912	2565	1527	1444	1385	857	788	606
YMR032W::chr13_2	266	196	302	419	147	378	123	132	371	145	83	53
YCL037C::chr3_1	54	65	65	51	56	62	41	34	52	49	33	31
YKL037W::chr11_1	199	143	241	255	210	328	173	240	176	136	98	46
YLR105C::chr12_2	2136	2017	2405	2111	5114	6807	3986	3797	2462	1603	1540	1109
YPR111W::chr16_5	666	722	738	811	590	698	426	346	710	400	407	270
YDL126C::chr4_2	73	49	90	97	34	73	38	26	58	41	18	3
YDL231C::chr4_3	11	7	6	30	10	14	8	7	10	9	7	1
YMR066W::chr00_6	8	5	18	14	3	14	8	6	22	2	5	2
YMR226C::chr13_4	665	798	1027	1329	650	884	320	750	512	538	586	420
YPR094W::chr16_4	81	63	86	93	33	80	37	37	79	31	25	7
YKL060C::chr11_1	92	120	180	241	72	159	51	96	121	194	190	132
YDL027C::chr4_1	1070	1050	1183	1379	999	1460	907	880	1149	809	660	477
YGL033W::chr7_1	16	11	12	20	4	6	6	5	13	14	2	1
YMR319C::chr00_8	1723	1588	1897	2009	996	1310	869	665	987	647	529	398
YOR376W::chr15_4	336	631	755	980	485	751	208	453	431	516	395	283
YPL122C::chr16_2	715	802	946	925	585	883	499	575	663	527	481	332
YCL076W::chr00_12	1463	1415	1815	1917	1050	1622	852	855	1146	771	726	556
YNR009W::chr14_4	2475	2260	2701	2848	1177	1559	968	863	2050	1363	1195	889
YCL064C::chr3_1	642	537	646	754	464	585	359	365	537	362	330	291
YLR244C::chr12_4	1083	758	1221	649	1220	1237	501	933	993	562	510	253
YML082W::chr13_1b	1366	1193	1375	1243	1080	1623	907	881	1459	900	721	573
YDL157C::chr4_2	1318	1164	1319	1489	886	1198	781	644	1344	749	717	519
YGL080W::chr7_1	811	753	960	1000	638	929	505	603	605	465	357	281
YCR017C::chr3_1	854	761	959	1063	983	1362	821	874	1064	738	602	447
YGL042C::chr7_1	1017	979	1181	1173	630	952	515	464	705	478	474	339
YGL139W::chr7_2	10	4	10	11	2	7	5	5	3	3	1	1
YDR246W::chr4_6	66	43	92	93	43	74	93	41	69	39	24	10
YGL020C::chr7_1	98	92	148	160	57	107	73	52	113	88	48	55
YBR293W::chr00_1	266	297	384	507	208	364	154	370	261	293	249	179
YEL002C::chr5_2	2454	2380	2869	2554	778	1115	607	659	1821	1098	999	735
YDL113C::chr4_2	760	834	796	1035	498	808	414	406	719	492	477	348
YCL010C::chr3_1	3862	3652	4237	3757	1710	2201	1344	1348	3950	2554	2304	1846
YDL096C::chr4_2	606	611	724	823	859	965	600	592	646	449	415	270
YFR039C::chr00_14	14	18	27	26	13	20	12	12	16	4	5	6
YPL121C::chr16_2	3177	3244	3631	3815	2218	2762	1669	1765	2448	1536	1464	1016
YIL057C::chr9_1	803	781	902	989	367	569	340	372	974	595	502	347
YMR148W::chr13_4	2145	2345	2539	2409	1992	2560	1376	1574	2089	1446	1156	929
YGL054C::chr7_1	797	807	913	980	790	884	686	569	1289	829	745	625
YDL134C-A::chr4_2	43	45	86	101	49	93	39	52	55	54	36	28
YJL076W::chr10_2	2294	2383	2629	3037	836	1333	625	721	2349	1599	1486	1086
YCL022C::chr00_12	626	777	903	1114	580	437	467	633	813	523	436	330
YMR119W::chr00_15	501	605	626	645	473	734	437	386	519	401	321	291
YDL093W::chr4_1	1559	1688	1765	2089	1258	1349	953	904	1124	691	576	430
YDL206W::chr4_3	23	11	17	14	8	23	8	8	13	7	5	4
YGR027C::chr7_4	3831	4012	4715	5090	1953	2734	1256	1700	3069	2614	2294	1877
YDL016C::chr4_1	262	325	400	449	117	306	184	126	297	172	142	106
YER003C::chr5_2	931	952	1158	1160	936	1264	632	761	1008	637	588	471
YPL194W::chr00_18	1383	1389	1492	1580	1442	1875	961	1055	1241	843	705	512
YER170W::chr00_5	1785	1804	1860	2100	1353	1770	1044	1265	1191	871	758	581
YJR147W::chr10_4	12	12	19	26	14	27	9	8	22	11	8	3
YGR051C::chr7_4	1121	1229	1350	1356	1265	1601	967	950	1212	886	792	575
YGL084C::chr7_1	207	117	119	241	44	222	33	45	181	50	17	16
YGR279C::chr00_3	4066	4895	4916	5561	3999	5296	2993	3229	4725	3547	2890	2449
YHR044C::chr8_1	18	12	17	19	3	10	2	6	14	3	10	1
YGR060W::chr7_4	2279	2358	2799	2592	1071	1537	715	891	2122	1428	1247	995
YMR178W::chr13_4	1597	1614	1888	2038	1457	2134	1290	1170	1598	1041	909	710
YER137C::chr00_5	166	111	178	278	90	234	104	88	199	104	70	37
YDL173W::chr4_2	278	155	325	394	134	361	497	167	311	138	95	41
YDL125C::chr4_2	46	32	56	44	37	91	43	33	68	21	15	12
YPR054W::chr16_4	661	647	696	722	411	500	304	340	461	325	286	194
YDL097C::chr4_2	67	49	59	80	39	81	21	77	58	45	32	17
YKL152C::chr11_2	923	747	1043	951	336	450	310	268	696	494	460	320
YOL125W::chr00_15	1364	1241	1451	1438	993	1498	902	812	1615	1008	962	671
YNR037C::chr14_4	3530	3168	4059	4376	2439	3219	1694	1613	3426	2200	1854	1515
YBR289W::chr00_16a	65	39	77	74	29	67	15	20	58	31	37	8
YDL067C::chr4_1	444	296	620	486	249	300	255	169	366	223	231	165
YNL107W::chr00_16b	31	51	69	63	21	43	19	23	44	36	14	9
YDL181W::chr4_2	1429	1420	1709	1998	511	788	476	500	1552	938	844	630
YFR006W::chr6_1	797	663	756	676	713	1112	573	435	811	515	443	304
YLR146C::chr00_12	3145	2943	3480	3640	2310	3499	2073	1933	2770	1761	1477	1066
YMR043W::chr13_2	1168	1147	1267	1289	350	509	259	264	1804	1155	1029	735
YML070W::chr00_9	1200	1141	1395	1583	1052	1487	728	1070	857	650	678	452
YLR304C::chr12_4	1455	1571	1804	1874	1263	1779	1224	1074	1680	1087	891	682
YJL014W::chr00_13	59	52	71	68	59	100	57	46	67	46	34	27
YGL087C::chr7_1	567	840	928	1156	554	947	537	693	404	343	313	212
YOR163W::chr15_2	172	133	200	204	71	184	48	87	126	85	68	38
YGR154C::chr7_5	737	688	791	822	634	1000	591	555	842	610	559	317
YNR032W::chr14_4	4186	4134	4488	4624	4620	5505	4287	3673	3696	2875	2424	1949
YER054C::chr5_3	57	49	82	47	27	90	28	34	60	40	31	17
YEL017C-A::chr5_2	991	837	1063	943	852	1052	686	593	866	572	398	393
YCL074W::chr00_12	2095	2255	2382	2975	1819	2917	1313	1626	2414	1432	1265	824
YOR366W::chr15_4	153	94	174	224	56	202	34	64	180	64	40	13
YOR181W::chr15_2	337	255	435	479	171	516	138	173	344	176	110	53
YGL016W::chr7_1	426	462	476	439	486	772	444	462	489	261	228	172
YGR035C::chr7_4	2418	2424	2738	2843	2415	2827	1685	1716	3123	1899	1648	1280
YNL037C::chr14_4	43	51	63	79	39	77	41	38	69	30	30	18
YJR145C::chr00_12	74	82	98	106	69	120	51	51	95	54	48	24
YGR135W::chr7_5	2290	2398	2671	2391	2057	2848	1563	1669	1896	1182	1134	868
YLR366W::chr12_5	2633	3104	3178	3293	3922	4931	3286	2889	3406	2085	1988	1460
YKL188C::chr11_2	1299	1468	1642	1606	1077	1472	887	815	971	737	629	454
YOR186W::chr15_2	128	124	182	199	101	157	114	81	134	80	64	52
YGL036W::chr7_1	95	116	124	134	62	99	44	54	118	69	65	43
YGL103W::chr7_2	831	784	624	849	313	294	291	282	557	376	369	282
YJL201W::chr10_1	41	47	67	56	35	62	29	41	53	30	23	9
YDL019C::chr4_1	158	115	77	119	41	128	59	50	78	39	21	20
YDL087C::chr4_1	158	132	209	232	98	226	70	86	177	75	63	31
YJL068C::chr10_2	2427	2690	2754	3114	2033	2791	1415	1518	2283	1490	1274	1057
YHR081W::chr8_2	204	282	183	321	104	277	171	110	208	96	75	39
YDR529C::chr4_8	1267	1424	1535	1350	718	1159	557	707	793	549	408	337
YIL101C::chr9_2	120	56	79	109	43	69	37	47	77	53	32	24
YAL027W::chr1_1	2653	1592	2197	2415	1334	2352	1310	1051	1558	1091	980	651
YGR050C::chr00_14	82	61	89	98	50	91	48	40	79	48	31	12
YDL159W::chr4_2	83	78	99	118	58	91	42	60	86	55	36	14
YLR229C::chr12_4	1399	1530	1706	1829	567	701	373	402	1089	754	714	440
YLR397C::chr12_5	186	222	259	386	191	274	118	213	240	388	340	258
YCR028C-A::chr00_16a	111	62	122	131	32	97	38	54	98	44	47	27
YHR033W::chr8_1	1553	1567	1771	2104	1901	2640	1306	1404	1782	1320	1167	902
YGL102C::chr7_2	8	6	24	11	9	8	3	3	8	7	3	11
YJR154W::chr10_4	44	25	41	33	60	41	10	26	44	18	19	17
YGL240W::chr7_3	31	41	45	55	21	42	38	24	33	14	16	5
YCL058C::chr00_12	1657	1704	1795	2144	1316	1633	895	925	1323	952	755	594
YDL127W::chr4_2	293	881	1055	919	1168	2398	389	1306	557	759	617	434
YLR182W::chr12_3	6	3	6	2	0	9	3	4	3	2	0	1
YDR026C::chr4_3	1	5	1	4	2	4	4	4	3	4	4	1
YPL142C::chr16_2	100	114	160	150	481	583	320	496	61	56	60	29
YML103C::chr00_9	683	661	682	847	365	563	328	358	490	268	280	199
YGR266W::chr00_3	1162	1250	1347	1518	917	1588	755	889	1123	752	667	491
YIL042C::chr9_1	1237	1120	1443	1408	792	1284	623	769	1128	745	684	470
YCR073C::chr00_16a	14	13	15	27	12	77	64	13	11	8	3	1
YOR136W::chr15_2	13	7	20	23	8	18	9	15	20	10	3	4
YGL101W::chr7_2	29	17	43	56	33	52	17	25	50	17	12	6
YDL146W::chr4_2	27	22	33	34	18	29	11	23	36	21	11	13
YNR015W::chr14_4	38	26	28	67	26	48	19	34	28	25	18	4
YLR251W::chr12_4	81	48	93	139	31	85	36	43	68	33	18	7
YNL069C::chr00_18	88	62	94	132	46	83	88	57	84	62	41	11
YMR197C::chr13_4	853	802	1081	986	339	526	289	295	1017	709	528	426
YOR008C::chr15_1	56	38	36	56	45	77	27	40	48	55	34	22
YDL023C::chr4_1	2547	3516	3888	4187	5668	7338	4497	4263	5974	4194	3967	3227
YOR367W::chr15_4	94	91	98	125	52	135	28	49	83	54	41	15
YER122C::chr00_5	109	80	101	128	45	107	39	36	86	58	32	26
YBR291C::chr00_1	108	110	134	141	60	135	49	63	96	85	31	42
YOR191W::chr15_2	250	167	261	364	92	225	76	110	254	103	92	42
YDL174C::chr4_2	14	11	14	13	8	25	5	9	16	10	5	3
YPL263C::chr16_1	1081	1045	1336	1249	770	1216	451	561	717	455	391	269
YHR086W::chr8_2	111	129	139	177	70	187	62	92	171	90	49	25
YDR225W::chr4_5	34	32	36	42	16	27	14	29	39	29	12	7
YMR227C::chr13_4	196	157	210	258	157	348	111	158	169	116	59	33
YPR198W::chr16_5	2710	2499	2673	2664	3252	4496	2490	2559	2581	1797	1683	1258
YEL055C::chr5_2	115	123	138	147	68	186	42	78	122	69	64	28
YEL071W::chr5_2	1541	1588	1965	2165	1503	2070	1122	1139	1821	1338	1150	859
YKR087C::chr00_4	101	79	89	139	63	134	55	62	99	48	39	16
YML127W::chr00_9	35	20	27	50	14	35	12	16	21	16	5	7
YMR119W-A::chr00_9	1731	1719	1836	1634	1525	2192	1378	1288	2169	1490	1252	1109
YKL055C::chr11_1	2691	2739	2990	3363	1758	2440	1380	1595	2849	2081	1732	1357
YIL150C::chr9_2	100	79	132	114	106	155	72	81	98	69	39	32
YDL123W::chr4_2	8	7	16	9	3	7	4	8	12	4	4	3
YKL088W::chr11_1	56	62	69	70	22	57	19	34	47	25	32	20
YOL044W::chr15_5	129	48	209	484	111	294	131	214	159	186	86	29
YIL123W::chr9_2	347	521	422	472	292	327	122	258	432	438	371	315
YJL141C::chr00_14	43	58	74	61	48	77	41	48	62	40	26	18
YML119W::chr00_9	174	165	269	238	101	214	100	108	180	108	86	60
YNL219C::chr14_2	128	136	149	186	79	135	86	68	117	77	68	45
YHL015W::chr8_1	50	33	47	52	37	78	32	35	57	25	21	9
YDL122W::chr4_2	771	725	825	898	840	1085	508	609	792	454	507	241
YCL028W::chr3_1	596	648	674	770	551	706	460	373	521	443	299	313
YBR287W::chr00_16a	164	139	210	254	118	344	87	160	247	100	80	45
YGL032C::chr7_1	984	797	1020	1071	1099	1265	764	507	768	623	442	492
YML034W::chr13_2	77	44	76	73	23	40	38	33	59	37	31	13
YKL221W::chr11_3	41	45	43	40	24	45	65	20	37	23	18	12
YGR090W::chr7_4	28	26	48	46	29	44	86	28	42	23	23	14
YGL234W::chr7_3	34	17	45	29	23	35	29	22	26	15	11	5
YOR171C::chr15_2	523	761	794	901	1006	1509	686	892	603	530	493	357
YOL113W::chr00_6	1569	1491	1459	1741	1072	1484	1242	941	1268	899	754	584
YPR146C::chr16_5	78	90	85	125	41	85	28	74	71	63	57	41
YJL128C::chr00_15	136	262	198	414	220	268	155	223	245	148	152	130
YLR236C::chr12_4	23	10	17	25	8	29	11	9	15	13	4	2
YPR132W::chr16_5	113	136	160	147	113	176	101	91	114	96	63	36
YOL096C::chr00_6	23	19	33	18	22	32	12	19	37	16	18	10
YCR020W-B::chr00_1	94	148	111	187	55	119	63	97	114	53	51	72
YDL168W::chr4_2	906	1186	1361	1200	801	1244	611	681	935	745	712	511
YGL099W::chr7_2	40	44	50	55	23	73	24	29	44	26	20	12
YGR066C::chr7_4	4760	4705	5177	4195	8175	12061	7396	7257	2561	1641	1517	1220
YJL139C::chr00_14	977	848	1002	1031	2305	3334	1798	2121	1986	1614	1460	1096
YJL171C::chr10_1	1156	1252	1360	1311	839	1040	694	676	1331	866	942	647
YJR024C::chr00_13	780	901	931	892	726	940	516	626	686	453	365	276
YGL180W::chr7_2	16	13	17	10	16	14	44	7	12	3	6	4
YDR137W::chr4_4	209	258	300	232	623	912	384	714	320	322	287	188
YGR114C::chr7_4	700	752	903	705	433	462	274	443	400	493	490	277
YJR119C::chr00_12	1351	1504	1665	1522	1046	1323	800	1002	1008	801	748	493
YKL138C::chr11_2	2047	1921	2055	2222	1061	1448	1100	938	1544	1116	1040	719
YOR333C::chr15_4	846	818	1009	764	721	990	597	623	1095	764	678	486
YML048W::chr13_1b	411	308	318	433	580	977	620	576	849	478	455	371
YOL054W::chr15_5	7	11	14	7	5	11	5	1	7	5	2	4
YPR013C::chr00_15	1321	1265	1374	1194	1402	1662	918	1006	773	600	432	346
YOR268C::chr00_17b	1217	1192	1184	1316	800	1171	761	745	1203	772	703	561
YOL002C::chr15_5	4	7	4	9	7	6	6	2	6	1	2	2
YKL204W::chr00_14	11	5	10	31	3	10	6	10	10	12	13	5
YPL127C::chr16_2	25	26	33	34	26	27	12	19	25	19	18	15
YLR395C::chr12_5	1456	1405	1461	1874	1183	1748	884	1026	1740	1110	990	769
YDR163W::chr4_5	153	274	417	401	268	592	117	352	215	323	309	218
YNL114C::chr14_3	32	35	38	41	15	51	18	28	29	14	11	8
YBR292C::chr00_1	489	425	256	302	177	295	99	233	705	127	289	277
YML031W::chr00_12	673	640	835	861	1611	2691	1066	1561	492	318	287	169
YLR094C::chr12_2	20	23	30	28	13	47	8	14	21	25	5	3
YGR143W::chr7_5	228	295	366	369	318	521	257	436	260	313	272	179
YDR206W::chr4_5	53	36	36	43	25	55	19	26	41	24	18	9
YER044C-A::chr5_3	1821	1588	1909	1380	1321	1336	953	1059	1375	1009	960	752
YJR105W::chr10_4	80	65	102	85	167	151	104	154	60	63	48	32
YJR109C::chr00_12	702	858	925	1052	732	1081	598	696	885	583	523	446
YGR222W::chr00_2	5602	6125	6290	6080	4489	5276	3438	3510	4724	3666	3305	2336
YJR125C::chr00_12	81	61	77	71	43	120	26	26	60	44	30	10
YPL272C::chr16_1	11	7	10	18	8	33	7	8	18	6	2	1
YNL153C::chr14_2	65	21	58	59	26	54	26	32	53	21	13	20
YDR069C::chr4_4	833	823	970	997	896	1460	722	793	503	403	343	254
YIL064W::chr9_1	7	3	14	6	3	8	1	8	11	10	2	3
YNL230C::chr14_2	2968	3104	3168	2661	2308	3424	1969	2138	2666	2134	1927	1523
YGR253C::chr00_3	16	15	23	11	14	19	4	6	26	6	2	1
YBR300C::chr00_1	560	459	584	598	962	1201	761	697	813	552	401	354
YML097C::chr00_9	22	11	22	21	8	25	5	14	11	14	6	5
YDR090C::chr4_4	631	537	594	630	498	801	444	496	488	385	348	294
YOR017W::chr15_1	804	714	877	956	633	739	380	495	786	569	486	267
YML088W::chr13_1b	1361	1006	1641	1561	1402	1857	1085	996	774	550	543	343
YJR069C::chr00_12	1019	1132	1183	1431	728	941	512	641	731	587	522	357
YPL218W::chr16_1	168	255	294	447	137	252	87	188	103	194	215	142
YHL039W::chr00_10	12	7	9	16	8	18	7	5	11	3	5	1
YPL116W::chr16_2	2029	2403	2726	2674	1679	2326	1237	1401	1935	1635	1500	1124
YOR187W::chr15_2	1317	1433	1615	1720	1805	2372	1320	1393	1342	1027	931	680
YMR159C::chr13_4	1349	1244	1547	1645	1286	1788	1167	932	1339	835	740	606
YJR152W::chr10_4	1478	1341	1771	1177	964	1277	753	748	1086	1001	917	687
YOR347C::chr15_4	46	60	85	64	31	57	36	28	54	27	21	13
YOR250C::chr15_3	26	21	22	46	13	24	8	9	18	19	9	7
YOR113W::chr15_2	15	21	30	29	17	59	3	25	19	13	20	19
YMR169C::chr13_4	1828	2176	2298	1273	1454	2211	1066	1058	1277	1180	1088	870
YJR118C::chr00_12	1438	1365	1403	672	1488	2281	1052	1349	1241	894	854	671
YER128W::chr00_5	3882	3670	4442	2365	2964	4475	2224	2353	2870	2215	2073	1499
YBR297W::chr00_1	18	12	15	10	10	15	4	8	5	8	7	1
YJR117W::chr00_12	1682	1577	1718	2114	1404	1928	1074	1039	1273	932	830	640
YHL019C::chr8_1	270	317	451	171	368	394	123	242	135	307	256	188
YDL108W::chr4_2	31	39	50	56	25	49	19	25	34	16	14	9
YDR148C::chr4_5	597	470	678	804	542	684	403	418	626	548	581	435
YJR016C::chr00_13	97	182	164	172	112	75	61	115	81	140	167	127
YJL177W::chr00_14	4030	4416	3560	4151	4910	5985	3583	3693	3432	2702	2594	1937
YIL015W::chr9_1	28	17	45	51	25	36	13	22	26	15	17	12
YKL222C::chr11_3	1683	1533	1833	1855	1372	1615	1023	1049	1733	1159	1027	884
YJR090C::chr00_12	121	141	151	203	94	134	93	78	126	73	73	48
YJR120W::chr00_12	1508	1504	1510	1685	540	756	487	512	1281	916	700	572
YBR238C::chr2_4	2	10	8	16	2	9	5	7	12	5	4	3
YHR022C::chr8_1	749	755	781	824	406	595	337	384	627	565	515	419
YOR360C::chr15_4	1274	1347	1448	1027	970	1307	749	795	977	736	835	574
YJL015C::chr00_13	1599	1789	2118	2295	1585	2064	949	1445	1730	1423	1227	976
YJR142W::chr00_12	3844	3481	3758	4094	1262	1699	877	911	2202	1686	1435	1050
YJR074W::chr00_12	1339	1319	1435	1444	1360	1838	1055	1092	795	577	525	394
YBR035C::chr2_2	23	20	33	34	9	33	9	2	24	10	3	1
YGL162W::chr7_2	11	12	27	21	14	29	2	32	14	21	22	16
YJR091C::chr00_12	1237	1127	1336	1441	946	1341	742	904	1285	866	764	525
YGR248W::chr00_14	805	750	919	897	610	753	492	577	1059	586	606	432
YDR047W::chr4_3	523	597	707	683	963	1234	715	989	467	498	482	367
YDR141C::chr4_4	1917	1971	2037	2240	1180	1703	858	856	1932	1313	1013	807
YLR327C::chr12_5	4593	4168	5051	2745	4010	5319	3003	3220	4376	3245	3083	2348
YNL024C::chr14_4	7543	7920	8641	8979	6548	9539	5004	5593	8699	6225	5320	4068
YDR082W::chr4_4	1027	1031	1162	1308	430	566	425	380	828	555	491	425
YER062C::chr5_3	67	50	72	120	43	77	26	35	82	40	29	15
YDR155C::chr4_5	238	258	288	333	242	482	177	375	241	274	234	227
YIL028W::chr9_1	54	64	90	52	34	63	20	41	51	44	34	20
YLR032W::chr00_8	1718	1610	1895	1749	1076	1269	859	863	97	70	52	66
YOR288C::chr15_3	2270	2220	2292	2476	2256	2954	1532	1869	1896	1297	1154	901
YOR263C::chr15_3	746	718	920	827	650	1027	519	730	806	738	624	515
YMR309C::chr13_5	59	48	59	53	22	54	16	26	58	25	21	13
YOR235W::chr15_3	1439	1372	1728	1412	1104	1319	859	784	1349	997	856	653
YOR224C::chr15_3	17	10	9	17	13	14	6	12	20	5	5	2
YGR255C::chr00_17a	57	57	65	56	34	62	30	45	48	24	16	13
YJR107W::chr00_12	1100	1113	1307	1610	837	1240	684	698	1034	664	581	385
YLR271W::chr12_4	1212	1329	1554	1646	1054	1357	769	884	999	790	634	580
YJR096W::chr00_12	1821	1983	2234	2267	1242	1618	927	1009	1885	1293	1057	858
YJR094W-A::chr00_12	5386	5649	6208	6078	6791	8492	4676	5197	4836	3226	3148	2178
YBR288C::chr00_16a	69	38	78	84	32	101	19	36	76	28	22	17
YJR075W::chr10_4	1401	1455	1524	1753	696	1006	630	539	951	607	488	392
YGR274C::chr00_3	26	28	38	35	15	50	15	16	37	13	5	5
YIL131C::chr9_2	11	7	20	15	10	11	3	11	12	6	7	3
YCR034W::chr00_1	36	11	25	52	20	55	8	14	24	6	9	4
YHL012W::chr8_1	922	730	904	885	386	637	411	333	530	448	409	290
YMR258C::chr13_5	192	100	199	196	91	189	84	102	164	91	58	34
YJL108C::chr10_2	664	560	898	654	626	798	572	453	610	400	437	280
YGR271W::chr00_17a	1596	1439	1750	1682	618	965	529	505	940	648	599	441
YLR272C::chr12_4	9	10	8	13	3	13	3	4	8	6	3	0
YBR272C::chr00_16a	57	41	73	58	32	53	49	30	57	30	21	5
YMR242C::chr13_5	43	33	42	54	9	46	21	14	44	17	9	5
YNL295W::chr14_1	569	680	627	726	741	927	439	631	671	421	340	288
YBR154C::chr2_3	18	20	19	27	7	19	8	8	27	7	5	2
YPR005C::chr16_3	51	27	45	43	27	40	14	22	45	23	10	6
YER127W::chr00_5	1919	2088	2276	2336	3352	4678	2237	2996	1720	1133	1080	749
YMR280C::chr13_5	22	12	23	37	7	25	9	11	23	14	11	4
YJR153W::chr00_12	1699	1342	1638	1622	1285	1529	972	984	1407	900	860	642
YKL174C::chr11_2	1413	1007	1214	1415	939	1163	716	807	1528	957	910	682
YOR150W::chr15_2	133	81	139	186	60	79	43	57	107	80	76	28
YOR331C::chr15_4	42	33	55	46	17	45	20	24	48	14	16	11
YNL171C::chr14_2	160	101	155	169	64	140	65	82	127	68	48	12
YIL014W::chr9_1	2519	1521	2742	2688	3660	2084	1672	2770	3197	2072	1787	888
YJL151C::chr00_14	45	36	53	46	33	56	17	28	55	48	23	18
YLR044C::chr12_2	7407	6732	7917	8249	5917	7295	4584	4705	7045	4453	4239	3139
YLR377C::chr12_5	936	583	948	881	719	626	577	705	1161	794	619	354
YGR136W::chr7_5	1450	1410	1505	1537	1106	1568	760	1057	1400	1144	918	621
YOR111W::chr15_2	79	47	85	72	30	84	21	24	72	37	27	8
YLR283W::chr12_4	1792	1457	1791	1843	1542	2156	1290	1378	1773	1251	988	784
YMR151W::chr13_4	15	17	16	20	10	12	10	3	15	6	5	3
YPL041C::chr16_3	8	5	12	11	7	18	9	3	7	6	3	0
YJR031C::chr00_13	61	39	68	60	30	82	28	30	48	37	17	10
YCL001W-A::chr00_1	13	15	20	28	13	13	8	10	16	15	7	2
YNL006W::chr14_4	2356	2257	2705	2385	1317	1458	986	957	1582	1011	936	779
YDL218W::chr4_3	8	5	9	16	6	17	3	8	14	10	2	2
YLR300W::chr12_4	1208	1262	1534	1332	1083	1307	840	916	1648	1025	998	697
YCR082W::chr00_1	152	121	183	209	77	195	120	173	126	130	121	64
YMR207C::chr13_4	4012	3997	4325	4704	2947	3592	2274	2378	4689	2795	2523	1932
YMR172W::chr00_12	2202	2060	2420	2493	1722	2142	1255	1401	1951	1424	1353	909
YNR039C::chr14_4	903	915	1058	944	563	751	357	433	918	709	678	458
YJL078C::chr00_15	44	27	45	62	20	40	13	15	43	23	13	3
YJL055W::chr10_2	13	8	21	25	14	26	13	13	18	9	5	0
YLR358C::chr00_11	693	546	847	558	729	737	669	599	581	379	271	214
YJR077C::chr00_12	5752	5967	6622	7358	4978	5754	3644	3728	5424	3809	3336	2466
YBR248C::chr2_4	19	19	17	26	8	17	4	3	18	10	4	3
YDR220C::chr4_5	1348	1144	1501	1249	1073	1706	1035	1118	1719	1061	1079	764
YDR199W::chr4_5	87	35	79	92	34	96	33	31	67	39	15	6
YOR092W::chr15_1	145	87	169	161	64	159	51	65	132	65	45	27
YDR157W::chr4_5	1782	1386	1808	1941	1499	1763	1227	1250	1337	920	816	546
YGR238C::chr00_14	1328	1174	1277	1461	1396	1135	1159	1059	1764	1013	1003	692
YJR098C::chr00_12	1831	1585	1990	1844	1206	1437	938	915	1583	921	940	681
YJR131W::chr00_12	1942	1928	2119	2151	1905	2347	1527	1582	2372	1610	1465	1041
YDR179W-A::chr4_5	60	51	75	107	56	79	33	61	53	49	46	46
YMR132C::chr00_9	1057	1036	1237	1315	852	1048	657	670	1213	763	781	570
YOR144C::chr15_2	37	12	33	59	7	16	12	24	37	28	17	11
YPL157W::chr16_2	945	916	1145	1183	1220	1523	803	801	729	439	404	260
YLR461W::chr00_4	1815	1531	1786	1829	1293	1548	809	935	1270	814	809	581
YOR298W::chr15_4	8710	6689	9362	51	8006	10073	6295	6530	9575	6774	6261	3756
YMR089C::chr00_6	19	10	18	17	10	32	3	13	18	8	7	4
YNR046W::chr14_4	28	10	42	28	15	31	4	11	38	10	7	1
YOR377W::chr15_4	1995	1807	2166	2133	1301	1608	964	1083	1872	1188	1061	725
YML037C::chr13_2	51	31	39	93	35	68	33	34	63	31	30	5
YML056C::chr13_1b	1542	1468	1805	1926	1277	1538	1173	1087	1774	1122	987	755
YOR258W::chr15_3	11	7	17	17	11	11	4	5	8	8	12	5
YDR003W::chr4_3	19	17	18	13	13	19	8	6	14	15	2	5
YDR046C::chr4_3	751	682	833	609	690	548	695	548	1018	596	568	271
YJR078W::chr10_4	631	610	673	724	667	821	499	436	870	586	556	431
YDR118W::chr4_4	1726	1916	2059	1861	1821	2131	1846	1872	2572	1784	1665	1233
YPR175W::chr16_5	10	39	42	74	16	33	6	19	33	48	47	40
YHR006W::chr00_10	1426	1252	1355	1613	1026	1060	898	985	1790	1232	963	701
YGR149W::chr7_5	812	755	896	825	566	888	474	517	794	649	594	445
YER004W::chr5_2	835	1080	1296	1691	881	1536	668	1147	875	978	825	580
YMR031C::chr13_2	1284	1225	1491	1651	1298	1692	1020	998	1561	1004	950	750
YCR052W::chr00_1	22	14	42	32	15	26	17	16	18	13	9	6
YDR236C::chr4_5	12	18	11	14	1	12	5	6	10	9	4	0
YLR014C::chr12_1	502	345	453	401	302	379	267	277	468	217	218	166
YIR020W-B::chr00_3	40	17	22	36	19	20	11	13	28	12	9	5
YGR261C::chr00_3	203	270	352	374	521	895	455	612	600	433	454	318
YDR226W::chr4_5	30	17	24	39	14	35	14	11	21	11	9	2
YDL216C::chr4_3	26	58	62	96	31	53	33	50	64	49	51	28
YJR060W::chr00_13	1034	838	1224	1257	1079	1399	802	852	1389	949	796	558
YJR104C::chr00_12	755	704	829	806	189	206	131	186	443	312	255	192
YJR055W::chr00_13	69	37	81	140	35	54	28	27	67	40	32	18
YDL234C::chr4_3	596	613	887	837	519	777	360	489	599	559	482	356
YOR283W::chr15_3	540	625	759	639	513	677	476	452	439	291	270	188
YDL219W::chr4_3	29	73	70	68	48	82	36	74	52	25	29	19
YOR147W::chr15_2	1365	1374	1530	1584	1229	1546	1027	985	1320	859	688	495
YJR106W::chr00_12	878	1066	1143	1237	847	1118	668	729	648	445	454	331
YKL169C::chr11_2	1533	1525	1840	2118	874	1041	627	732	1298	745	727	482
YML107C::chr00_9	1320	405	1575	1089	1143	832	592	896	1412	749	820	434
YGL140C::chr7_2	74	82	126	62	56	163	21	65	68	37	37	20
YBL047C::chr2_1	6	6	18	18	4	24	8	9	18	12	2	1
YPL247C::chr16_1	884	682	844	844	623	719	413	459	1008	683	557	365
YGL110C::chr7_2	820	954	1235	1220	368	595	244	399	776	688	597	433
YDR209C::chr4_5	1019	959	1333	1369	1060	1645	809	886	1253	876	865	585
YFR011C::chr00_16b	1058	588	1141	1197	958	1234	742	776	1138	775	688	208
YLR450W::chr00_4	95	48	112	80	31	106	27	30	75	42	18	4
YDR034C::chr4_3	44	41	62	63	40	78	21	70	33	37	48	13
YKL056C::chr11_1	707	334	616	536	361	236	236	297	623	361	329	122
YDR526C::chr00_17a	12	8	15	14	6	15	4	9	14	2	4	2
YLR061W::chr12_2	210	150	231	267	91	191	116	95	162	95	60	41
YMR193W::chr13_4	151	115	648	171	134	217	42	108	188	106	79	32
YKL089W::chr11_1	1634	1431	1588	1976	656	787	550	609	1460	959	872	631
YGR139W::chr7_5	914	641	885	758	784	705	596	591	955	565	568	315
YJL073W::chr10_2	1444	1148	1516	1379	557	711	464	405	1349	921	875	648
YPL029W::chr16_3	12	8	11	13	4	5	2	4	11	6	3	1
YJR144W::chr00_12	2396	2054	2786	2495	1357	584	975	923	1905	1457	1128	742
YDR070C::chr4_4	110	100	201	169	106	151	65	124	110	130	149	50
YPR069C::chr16_4	17	8	13	19	9	17	6	8	10	9	4	1
YJR099W::chr00_12	1224	1127	1384	1406	1119	1241	789	900	1196	786	722	471
YFR021W::chr6_1	557	578	583	652	933	1193	934	807	647	515	426	392
YLR389C::chr12_5	1199	1184	1380	1561	1109	1277	880	864	1325	809	779	170
YDR516C::chr4_8	40	17	53	41	15	39	13	23	28	24	13	2
YDR108W::chr4_4	318	328	440	384	1477	1767	1072	1203	767	562	404	306
YDL066W::chr4_1	34	13	27	25	7	23	10	16	22	12	5	3
YAL054C::chr00_12	1324	972	1262	499	902	1242	970	767	1082	703	611	431
YFL040W::chr6_1	1883	1819	1836	1550	1350	2179	1553	1103	1782	1021	1056	786
YDR102C::chr4_4	43	29	65	43	22	38	22	20	42	41	16	12
YDR453C::chr4_8	397	273	454	223	78	54	45	33	374	299	190	158
YDR524C::chr4_8	24	18	39	37	11	33	18	14	34	11	8	16
YOR386W::chr15_5	756	670	908	375	535	418	401	470	921	614	585	443
YDR433W::chr4_7	123	99	150	153	73	160	74	97	134	87	58	33
YDR052C::chr4_4	29	23	27	41	15	24	11	10	28	14	5	1
YOR096W::chr00_8	119	58	94	127	50	92	56	51	74	41	28	10
YJR020W::chr00_13	1541	1154	1602	1767	1043	1409	998	864	1046	687	689	448
YGR196C::chr7_5	740	585	950	929	780	902	498	623	948	637	467	401
YMR273C::chr13_5	800	797	1076	1238	777	1056	558	855	852	680	662	536
YBR158W::chr2_3	23	13	27	39	13	29	11	16	30	13	12	3
YMR131C::chr00_9	940	686	1030	803	459	648	382	523	770	492	443	279
YLR343W::chr00_12	2290	2375	2839	2973	2350	2884	1702	1763	2637	1744	1574	1163
YJL063C::chr10_2	3052	3109	3537	3358	1820	2139	1288	1535	1745	1077	1221	835
YCR066W::chr00_1	69	42	92	75	29	75	18	43	76	33	18	5
YML106W::chr00_9	587	475	618	667	441	554	360	332	646	393	420	307
YPL192C::chr16_1	1855	1582	2023	1766	1345	1870	894	1169	1616	1110	1127	781
YJR141W::chr00_12	1526	1044	1646	1463	757	920	580	770	1245	926	908	678
YKL065C::chr11_1	21	8	26	24	10	19	6	8	17	10	2	1
YBR264C::chr2_4	10	11	15	15	8	9	5	19	12	7	10	2
YKR001C::chr11_3	95	111	120	120	192	224	125	150	77	60	33	54
YOR100C::chr15_2	26	16	22	24	13	28	4	9	21	14	7	0
YKL210W::chr11_3	66	78	96	107	44	71	38	36	93	66	39	28
YLR112W::chr12_2	8	5	7	17	7	8	5	5	7	8	2	0
YLR307W::chr12_4	635	748	711	755	683	850	493	549	800	601	473	443
YOL022C::chr15_5	399	446	561	723	316	437	223	313	410	356	378	264
YOR236W::chr15_3	1151	1034	1180	1196	484	691	514	407	1237	832	781	544
YCL002C::chr3_1	57	26	44	38	16	47	15	17	36	19	9	4
YPR100W::chr16_4	7910	8318	8468	9588	5449	7675	4029	4152	8701	5475	5035	3714
YLR127C::chr12_3	89	95	107	108	56	110	32	48	106	76	65	19
YLR234W::chr12_4	36	95	84	139	50	79	15	65	30	36	32	18
YDR129C::chr4_4	34	24	41	42	27	69	29	39	35	25	13	12
YDR059C::chr4_4	571	606	718	837	651	1114	622	601	842	594	511	351
YDR019C::chr4_3	20	22	41	40	18	41	17	18	27	18	9	2
YDR481C::chr4_8	904	954	791	715	760	1095	547	578	807	487	341	347
YIL071C::chr9_1	153	188	222	308	129	285	86	212	159	224	191	122
YKL072W::chr11_1	1495	1492	1757	1612	1717	2301	1432	1404	1886	1085	1065	744
YGR166W::chr7_5	68	51	71	60	67	89	39	22	68	56	33	27
YER051W::chr5_3	14	38	9	11	3	15	8	5	8	33	3	4
YNL197C::chr14_2	1008	1018	935	1071	869	1047	689	649	630	390	364	284
YLL025W::chr12_1	53	36	35	85	14	43	54	19	38	22	12	13
YGR128C::chr7_5	28	19	26	27	31	24	5	9	26	15	6	1
YDR198C::chr4_5	60	126	121	189	72	140	62	125	121	104	125	97
YJR100C::chr00_12	810	777	844	1038	753	1012	498	672	646	552	574	409
YGL111W::chr7_2	63	117	135	201	62	138	35	105	76	94	106	68
YDR027C::chr4_3	12	23	21	40	88	109	86	82	21	9	10	1
YML115C::chr00_15	1069	1077	1096	1139	1192	1797	958	1065	3466	1953	1866	1580
YDR004W::chr4_3	2352	2394	2165	1820	1022	1301	650	808	1441	772	715	623
YDL221W::chr4_3	2072	1723	1970	2088	1058	1524	793	880	2761	1624	1436	1153
YDL197C::chr4_3	630	569	646	571	634	646	419	414	771	263	399	338
YLR076C::chr12_2	18	6	18	20	6	19	5	4	17	8	4	0
YDL236W::chr4_3	1669	1399	1554	1377	1068	1360	713	714	1424	840	788	560
YDL220C::chr4_3	802	941	942	932	464	623	278	402	752	598	565	388
YKL164C::chr11_2	1593	1829	2007	2326	1447	1901	874	1060	1493	1074	971	661
YDR002W::chr4_3	1634	1892	2230	2194	3008	3729	1663	2243	1768	1253	1017	779
YJR121W::chr00_12	2802	3180	3596	4193	2035	2751	1437	1599	2250	1556	1660	1011
YGR229C::chr00_2	1689	1495	1731	1889	1934	2632	1510	1607	1653	1134	909	742
YDR017C::chr4_3	447	389	321	452	315	415	284	302	263	201	168	109
YFL030W::chr6_1	995	1093	1364	1434	918	1405	654	892	1213	993	948	568
YDL224C::chr4_3	1397	1767	1601	1639	1422	1808	1056	1094	2019	1366	1123	867
YGL158W::chr7_2	221	323	235	280	221	267	172	225	185	212	158	119
YFR038W::chr00_2	1897	1769	1666	1859	2078	2572	979	1852	2117	1226	1206	946
YGR115C::chr7_4	463	655	531	798	272	431	118	281	471	431	376	340
YGL018C::chr7_1	10	9	9	15	4	19	6	7	14	10	4	4
YDL233W::chr4_3	37	24	52	52	21	46	17	12	37	20	11	1
YDL225W::chr4_3	756	693	821	698	287	466	474	261	479	347	235	252
YDL192W::chr4_3	451	473	520	540	2225	3048	1451	1712	1388	820	890	659
YJL002C::chr00_13	1165	1243	1112	1692	382	383	238	306	1015	626	575	398
YDR066C::chr4_4	858	922	439	1307	902	1811	767	1175	1506	872	976	733
YGR112W::chr7_4	662	725	494	726	553	626	403	419	688	435	442	346
YDR135C::chr4_4	807	971	750	1149	793	1271	682	808	987	790	694	496
YGL126W::chr7_2	652	594	548	757	686	940	436	568	804	412	399	343
YPL088W::chr16_3	42	18	49	32	13	28	6	9	28	23	9	12
YDR073W::chr4_4	742	807	1013	1012	538	898	411	569	677	580	539	378
YER091C-A::chr00_2	567	598	226	568	370	475	308	379	507	157	214	272
YGR134W::chr00_8	1975	1771	1723	2224	1199	2132	631	1165	2573	1022	1231	987
YDR068W::chr4_4	984	1129	965	1088	847	1045	679	655	1057	542	569	488
YNR018W::chr14_4	1403	1341	1415	1931	1097	1468	922	986	1684	978	1002	755
YGR089W::chr00_14	987	955	933	1083	697	1120	680	677	1102	616	630	469
YDR218C::chr4_5	1233	1242	1186	1397	1141	1552	718	942	1252	686	701	534
YPR108W::chr16_5	53	73	112	115	73	143	44	157	64	81	97	82
YDR023W::chr4_3	1282	1353	1396	1604	747	1055	608	666	1249	865	874	639
YML116W::chr00_9	40	23	41	78	18	57	16	24	41	21	15	6
YGL170C::chr7_2	7	4	9	7	3	8	3	3	5	5	3	0
YCL038C::chr00_12	174	312	421	535	331	518	215	515	240	385	372	219
YPR134W::chr16_5	8	9	4	6	3	8	3	6	8	7	2	0
YKR094C::chr00_15	4929	5147	5727	5150	9332	12563	7161	7796	5425	3944	3480	2791
YAL011W::chr1_1	16	25	29	52	8	28	8	6	24	11	4	3
YGL171W::chr7_2	2809	3066	3360	2293	1396	1689	993	951	3088	1901	1643	1391
YGR278W::chr00_3	37	20	53	36	13	35	13	17	43	24	9	11
YNR030W::chr14_4	23	17	30	81	7	28	4	9	15	18	2	2
YDR105C::chr4_4	22	20	26	21	16	22	8	16	24	15	7	3
YDL222C::chr4_3	394	337	468	121	322	410	221	258	237	252	224	118
YKR006C::chr11_3	3075	3482	4009	2173	1770	2249	1397	1589	2460	1963	1546	1262
YGL231C::chr7_3	58	43	66	64	36	87	41	51	36	19	15	7
YBL038W::chr2_1	542	533	647	345	657	778	260	460	504	324	207	184
YNL212W::chr14_2	42	36	65	71	12	66	16	37	56	25	7	8
YJR122W::chr00_12	1829	1973	2234	2310	1056	1337	907	1069	979	643	670	371
YPL079W::chr16_3	30	29	41	37	25	42	17	27	39	18	21	6
YPR089W::chr16_4	1568	1567	1968	1393	1683	2119	1137	1459	1687	1124	802	671
YDR172W::chr4_5	983	1007	1180	1217	144	353	133	147	1211	750	692	550
YIL008W::chr9_1	815	937	1037	664	750	1058	341	700	1037	626	514	453
YJR150C::chr00_12	3397	3576	4027	3116	2776	3739	2121	2443	3130	2040	1908	1345
YKL009W::chr11_1	15	7	27	17	4	19	7	7	18	10	3	1
YLR062C::chr12_2	27	16	35	45	15	43	9	15	39	19	8	2
YPR193C::chr16_5	35	38	61	68	33	41	24	39	35	26	17	12
YOL075C::chr15_5	1305	1315	1684	1735	950	1160	675	645	1429	1042	921	698
YCR036W::chr00_1	33	21	29	36	16	37	9	16	33	17	4	3
YDR139C::chr4_4	860	739	828	825	439	550	455	446	676	498	431	338
YLR107W::chr12_2	49	29	35	55	19	41	14	22	49	18	19	8
YAL047C::chr00_12	36	42	48	94	28	75	17	51	32	45	45	20
YMR053C::chr00_5	46	60	67	89	17	70	19	35	52	30	20	8
YIR002C::chr9_2	27	23	37	37	21	34	16	16	31	19	14	14
YIR022W::chr00_3	27	17	45	43	10	34	9	11	23	10	9	1
YLR390W::chr12_5	578	608	858	794	886	1017	574	675	813	572	501	413
YGL210W::chr7_3	41	18	35	44	16	38	10	22	30	28	9	5
YOR269W::chr00_17b	87	72	128	176	84	130	20	103	97	74	92	67
YNL149C::chr14_2	49	37	53	73	19	84	19	23	64	28	16	3
YDR193W::chr4_5	6313	6103	6821	7118	5493	7631	4198	4689	6906	4584	4028	3207
YJL003W::chr00_13	47	32	55	48	30	81	9	20	56	39	15	18
YER101C::chr00_5	73	141	128	111	76	128	70	188	113	118	61	58
YDL230W::chr4_3	629	839	928	692	875	1165	130	737	822	565	481	375
YML054C::chr13_1b	4298	4518	4907	3877	5320	6254	787	3906	5547	3869	3222	2533
YBL099W::chr2_2	0	9	8	9	4	20	6	7	7	7	7	3
YDR029W::chr4_3	2237	2601	2926	3145	2422	3932	2027	2442	3080	1806	1753	1375
YCR043C::chr00_1	25	28	37	23	10	24	12	13	27	20	11	5
YGR091W::chr7_4	29	10	31	32	13	18	16	9	13	12	6	6
YKL144C::chr11_2	282	677	800	653	185	309	109	261	373	297	347	217
YLL040C::chr12_1	23	20	49	39	27	63	10	33	44	16	23	7
YDL077C::chr4_1	64	32	64	59	17	59	15	47	51	24	24	10
YNL002C::chr14_4	3	6	5	6	7	16	4	3	11	3	5	1
YDR061W::chr4_4	760	893	719	741	551	672	259	488	795	589	615	465
YDL143W::chr4_2	18	16	15	22	15	31	4	9	17	7	10	3
YDL082W::chr4_1	20	36	57	20	17	49	19	13	29	49	5	10
YBR254C::chr2_4	16	11	14	17	11	28	9	9	15	6	6	2
YPR147C::chr16_5	1704	1733	2120	1773	1521	2053	1021	1270	1394	884	739	571
YBR139W::chr2_3	27	18	26	35	21	32	13	8	30	13	5	2
YPL113C::chr16_2	332	212	364	365	139	345	109	140	326	126	90	51
YIR044C::chr00_17b	735	916	990	1130	703	1089	416	602	807	771	562	447
YOR021C::chr15_1	16	20	53	22	14	28	15	22	22	27	8	8
YFR030W::chr00_15	1834	1738	1963	1825	1392	1979	1163	1052	1502	989	845	594
YKR029C::chr00_14	1059	944	1093	1009	1763	2125	1381	1247	1155	868	774	548
YGL206C::chr7_3	36	28	53	47	19	94	13	23	33	24	7	6
YFR016C::chr6_1	1141	1174	1424	1483	770	1258	551	812	1442	970	990	749
YGR007W::chr7_3	607	596	633	563	488	751	397	326	564	400	290	231
YPL082C::chr16_3	1782	2057	2245	2259	1185	1563	902	873	1415	1237	777	571
YIR008C::chr9_2	14	17	27	26	7	11	5	7	17	6	6	15
YML086C::chr13_1b	6	6	4	7	3	10	4	2	6	8	3	2
YLR190W::chr12_3	945	1014	1175	1279	508	1249	568	627	902	589	37	363
YHL032C::chr8_1	546	545	516	610	413	647	344	324	551	352	316	228
YDR391C::chr4_7	775	680	874	751	602	1156	568	537	678	532	402	366
YDL083C::chr4_1	101	82	128	158	68	144	59	63	134	74	71	29
YPL078C::chr16_3	46	33	57	59	40	74	25	39	46	31	21	12
YAR050W::chr00_12	24	20	43	28	18	28	25	13	21	18	4	3
YPL055C::chr16_3	1627	1576	1776	1905	2168	3069	1798	1805	1804	1290	1133	824
YML010C-B::chr00_4	7	4	11	17	7	30	10	12	14	7	4	4
YHR100C::chr8_2	896	832	1027	788	150	1141	191	524	658	467	418	237
YBL095W::chr2_2	2734	2662	2915	2941	1702	2515	1669	1479	1173	1298	1475	1107
YJL017W::chr00_13	51	37	71	72	21	53	11	27	50	24	15	9
YBR131W::chr00_16a	29	17	28	32	7	42	25	19	35	9	10	1
YDL150W::chr4_2	58	34	62	72	44	70	21	46	66	39	20	17
YML109W::chr00_9	32	35	37	51	15	51	16	24	54	26	22	16
YLR281C::chr12_4	188	249	292	232	219	390	91	220	214	194	135	104
YIL041W::chr9_1	754	683	869	962	1854	2937	1564	1790	2089	1407	1247	915
YDR363W-A::chr00_2	1765	1609	1609	2001	3851	5388	3007	3335	2415	1734	1503	1034
YDR242W::chr4_6	11	7	9	7	7	14	6	9	12	4	6	1
YPL051W::chr16_3	184	269	305	307	589	741	528	544	398	315	268	212
YPL026C::chr16_3	623	745	786	854	604	838	473	464	491	424	326	306
YGL053W::chr7_1	717	919	1081	1203	308	1011	653	615	683	462	446	361
YGL220W::chr7_3	43	26	37	43	18	58	10	19	31	13	9	4
YOR126C::chr15_2	849	894	827	1093	609	860	494	515	876	485	475	312
YIL027C::chr9_1	36	35	50	53	17	48	9	17	31	13	12	4
YMR290W-A::chr13_5	234	308	386	231	155	332	210	220	208	144	151	103
YGR197C::chr7_5	43	18	36	35	23	39	6	14	16	9	5	3
YPR086W::chr00_18	22	12	24	28	8	11	12	8	16	20	8	8
YGL227W::chr7_3	629	537	669	735	487	697	280	336	480	294	279	174
YOR277C::chr15_3	100	99	143	135	77	162	56	74	118	74	54	31
YDR112W::chr4_4	120	102	50	157	71	136	16	131	227	36	59	95
YDL152W::chr4_2	32	25	44	48	24	73	24	30	44	16	13	4
YFL020C::chr6_1	12	6	15	16	4	12	5	4	13	5	4	1
YGL218W::chr7_3/chr00_12	1125	1030	1145	940	607	876	453	584	782	444	417	323
YDR324C::chr4_6	66	50	92	94	34	93	20	48	61	31	17	11
YCR063W::chr00_1	16	15	15	25	9	16	15	6	14	10	4	3
YER145C::chr00_5	4662	2469	5501	2671	3177	3946	3278	2335	5002	4212	3458	98
YBR190W::chr2_4	14	17	14	29	4	12	14	8	10	8	4	0
YAL012W::chr00_12	7	7	6	13	3	19	9	4	9	7	4	3
YPL043W::chr16_3	967	923	965	948	498	663	406	399	755	469	458	367
YKL165C::chr11_2	990	1035	1107	1106	708	979	525	637	828	559	545	369
YMR068W::chr00_6	810	925	877	1076	278	489	193	258	349	284	190	161
YDR348C::chr4_7	16	19	24	32	7	25	7	11	21	16	12	15
YPL050C::chr16_3	211	161	230	315	113	278	63	133	280	144	92	79
YAL053W::chr1_1	5712	6152	7202	7790	6442	8695	5264	5411	5342	3766	3440	2500
YOR167C::chr15_2	2325	2384	2372	2850	2825	4327	2354	2444	2350	1627	1578	1210
YPR004C::chr16_3	589	583	673	600	421	670	389	317	745	472	388	258
YFL044C::chr6_1	281	194	179	137	56	246	224	108	357	154	118	88
YCR093W::chr00_2	1396	1403	1618	1696	9536	12678	7663	7294	3479	2371	2072	1503
YOR273C::chr00_17b	3	6	4	7	6	7	2	0	4	4	1	0
YLR400W::chr12_5	58	45	76	71	39	67	24	24	58	39	23	11
YAL067C::chr1_1	2811	2749	3457	3106	1919	2492	1443	1344	2584	1746	1447	1175
YLR444C::chr00_4	1773	1849	2134	2052	1466	2283	1136	1169	1947	1265	1080	841
YJR007W::chr00_13	81	48	98	84	50	81	32	38	63	39	19	10
YPL047W::chr16_3	3447	3586	3476	3634	1646	2262	1259	1115	3031	2026	1864	1507
YNL142W::chr00_17b	1090	995	1125	1297	839	1362	683	782	1038	679	606	394
YNR068C::chr00_4	2003	1934	2381	2620	1584	2230	1392	1184	1577	1166	1009	783
YDL186W::chr4_2	34	32	38	40	22	37	14	18	26	18	18	9
YOL055C::chr15_5	1615	1560	1816	2208	1696	2444	1188	1364	2074	1432	1228	887
YDR287W::chr4_6	510	583	701	206	560	955	443	394	646	353	395	297
YJR023C::chr00_13	936	787	933	471	682	800	489	490	354	515	440	340
YOL052C::chr15_5	6	5	13	33	7	8	3	13	18	4	5	6
YLR168C::chr12_3	1340	1411	1496	1382	1317	1932	1009	987	1116	744	699	534
YJL105W::chr00_15	422	455	552	566	448	684	308	391	511	374	331	274
YDR058C::chr00_14	2232	2335	2986	2979	2261	3365	1451	1828	2612	2071	1748	1228
YJR095W::chr00_12	33	20	37	47	24	48	16	19	48	23	18	5
YOL162W::chr00_10	2814	2773	3086	3628	1695	2521	1347	1404	2985	1919	1794	1353
YCR024C::chr00_1	19	12	19	23	7	13	9	6	18	7	6	2
YGL215W::chr7_3	2	2	13	6	3	4	2	4	3	3	0	0
YHR166C::chr8_3	1538	1624	1660	2075	1011	1342	686	813	1117	834	821	562
YJL089W::chr10_2	896	969	960	1079	575	885	549	368	844	513	398	291
YLR308W::chr12_4	54	36	89	89	34	72	27	31	52	27	20	8
YLR322W::chr12_4	103	71	142	136	47	134	62	53	101	65	34	22
YPL017C::chr16_3	24	28	37	44	12	26	10	14	27	16	14	4
YBL065W::chr2_1	139	96	202	196	43	177	64	69	174	97	63	26
YFL018W-A::chr6_1	100	130	178	140	84	157	73	94	196	159	160	93
YPL077C::chr16_3	1307	1468	1943	1956	998	660	700	814	1236	1044	916	771
YGL238W::chr7_3	954	853	1084	1317	958	1376	853	824	820	521	424	359
YPL049C::chr16_3	1280	1888	1739	2752	3882	5130	2990	1635	1398	729	547	489
YLR209C::chr12_3	53	45	43	48	54	59	23	29	37	37	13	26
YPR031W::chr00_15	5160	5116	5856	5966	4474	5672	3022	3385	4985	3923	3532	2730
YJR038C::chr00_13	34	8	25	22	4	14	7	9	15	8	8	3
YIL038C::chr9_1	4339	4295	4976	5034	2440	3405	1840	2114	4268	2822	2760	2048
YHR088W::chr8_2	674	683	764	813	128	198	131	123	462	297	223	210
YIL077C::chr9_1	143	283	414	336	372	348	44	248	291	187	116	126
YDR314C::chr4_6	4	1	7	8	6	15	4	7	5	2	2	3
YBR080C::chr00_16a	75	58	100	108	22	90	21	30	65	33	17	8
YHL016C::chr8_1	5	3	11	13	4	9	2	4	6	6	4	0
YJL050W::chr10_2	15	15	21	27	14	38	16	15	14	8	4	2
YLL051C::chr12_1	1542	1922	1892	1825	1538	2208	1218	1309	1477	920	870	612
YLR144C::chr12_3	1035	1022	1136	1157	865	1103	654	712	839	589	510	423
YJR050W::chr00_13	1796	1926	2403	2724	4669	6457	3612	4037	3159	2111	2122	1415
YJL052W::chr10_2	914	899	1066	1233	2271	3313	1367	1782	1286	1000	802	654
YML005W::chr13_2	1233	1050	1393	1470	1152	1667	806	795	1177	834	713	563
YAL041W::chr1_1	877	1318	1382	1458	322	544	153	362	695	641	499	372
YKL106W::chr11_2	1601	1570	1753	1776	1453	1890	1042	1042	1774	1285	923	773
YLR148W::chr12_3	88	90	147	137	88	141	75	73	111	78	42	24
YDR264C::chr4_6	12	7	7	9	3	12	5	5	18	5	4	2
YDR371W::chr4_7	322	838	1135	959	671	1221	241	724	541	917	784	646
YJL182C::chr10_1	1083	1261	1429	1193	1020	1501	778	828	1463	1065	1007	856
YCR048W::chr00_16a	12	10	12	20	9	23	22	14	11	11	2	6
YBR140C::chr2_3	138	99	123	116	38	76	19	31	191	89	85	84
YDR273W::chr4_6	721	720	838	777	459	726	457	452	940	547	486	414
YDR368W::chr4_7	34	36	59	65	29	83	33	47	34	33	12	11
YDR176W::chr4_5	81	69	94	154	54	115	39	42	76	57	37	15
YOL087C::chr00_6	434	470	485	481	314	450	277	260	309	274	201	141
YHR182W::chr8_3	54	46	35	60	30	52	108	32	34	25	24	12
YDR286C::chr4_6	1491	1620	1915	1557	1724	2303	1275	1268	1376	976	896	755
YML095C::chr00_9	1179	1342	1319	1458	925	1291	680	781	336	240	230	184
YPL037C::chr16_3	378	319	407	236	197	265	236	173	405	223	183	132
YJL188C::chr10_1	46	39	67	105	36	61	25	27	51	46	27	11
YGL019W::chr7_1	27	25	31	50	27	48	15	17	35	34	21	14
YGL143C::chr7_2	28	52	49	50	26	24	17	21	42	35	27	14
YLR046C::chr12_2	53	20	45	63	16	42	13	31	46	24	24	13
YLR456W::chr00_4	47	377	336	407	296	34	150	334	261	415	393	231
YIL086C::chr9_1	14	12	20	17	22	25	15	17	14	14	4	6
YLR119W::chr12_2	422	391	490	501	711	979	545	509	660	422	382	264
YJL186W::chr10_1	52	21	39	46	17	84	15	25	50	26	14	5
YHL044W::chr8_1	192	147	223	169	115	175	59	98	262	179	144	87
YKL217W::chr11_3	609	668	812	564	652	948	551	565	986	537	487	414
YKL101W::chr11_2	420	440	466	552	333	494	231	210	336	232	172	151
YPR109W::chr16_5	4585	5353	6067	6497	5351	7849	4031	4501	6477	4890	4130	3068
YDR147W::chr4_5	7	4	10	11	1	13	6	9	9	4	2	3
YKL025C::chr11_1	1300	1325	1543	1486	1473	1832	964	1122	1642	1173	1033	692
YMR217W::chr13_4	48	66	50	153	25	90	18	26	65	28	18	94
YDR237W::chr4_5	26	29	31	58	19	50	3	14	28	11	9	11
YDR300C::chr4_6	4	4	5	6	2	1	1	2	2	1	0	0
YMR023C::chr13_2	40	53	67	67	40	70	24	37	52	44	23	18
YDL026W::chr4_1	1202	1085	1057	1465	1473	1322	1192	1087	1560	1028	827	674
YGL044C::chr7_1	124	151	162	186	49	101	47	64	140	81	77	66
YGL205W::chr7_3	56	45	59	69	31	59	17	24	52	29	18	16
YJL029C::chr00_13	64	48	45	84	23	65	23	28	63	37	15	11
YOR041C::chr15_1	43	129	126	171	72	179	45	140	93	132	143	58
YOR361C::chr15_4	2480	2617	3456	2906	1806	2915	1578	1491	3152	2093	1969	1661
YBR290W::chr00_1	35	19	40	63	34	58	15	29	34	17	16	7
YNL111C::chr00_18	762	793	851	656	683	934	436	602	530	366	340	248
YLR268W::chr12_4	673	783	865	806	1323	1710	1015	1148	1046	636	543	431
YCR081W::chr00_1	2103	2201	2396	2368	9024	11760	6731	7086	4239	2622	2466	1833
YER005W::chr5_2	60	61	78	68	51	47	28	36	51	40	50	17
YLR117C::chr12_2	48	14	41	41	20	36	17	16	26	23	6	7
YBR020W::chr00_18	4	1	2	3	0	2	0	0	0	0	0	0
YBR241C::chr2_4	35	50	62	71	48	56	30	39	47	35	31	22
YLR092W::chr12_2	18	37	52	43	26	40	9	30	30	33	18	4
YJR064W::chr00_13	1111	1779	2285	2802	3282	5072	1784	4689	869	1307	1197	847
YDR419W::chr4_7	22	25	22	33	10	25	3	20	22	11	11	11
YGR265W::chr00_3	46	70	119	93	49	73	37	38	76	106	73	57
YPL135W::chr16_2	3057	2785	3135	3344	1812	2663	1555	1451	2826	1748	1807	1218
YGR085C::chr7_4	1912	1346	1885	1274	1330	1636	1824	1489	1648	1104	987	765
YNL214W::chr14_2	375	336	448	411	314	399	258	241	310	278	232	175
YOL057W::chr15_5	1633	1883	2296	2698	1771	3190	821	1634	1612	1235	1148	820
YMR250W::chr13_5	50	48	55	89	33	64	19	19	64	29	17	10
YEL045C::chr5_2	23	14	31	36	8	35	7	18	25	13	8	3
YCL026C::chr3_1	84	103	79	89	32	66	31	69	129	50	38	24
YHR146W::chr00_15	356	503	628	764	446	966	272	519	512	346	370	256
YDR473C::chr4_8	57	50	61	68	38	72	28	35	56	34	36	25
YNL116W::chr14_3	977	1217	1427	1520	1071	1641	778	997	1262	926	775	648
YBR280C::chr00_16a	57	50	76	94	38	47	27	33	49	40	26	20
YBR159W::chr2_3	25	31	55	43	19	30	6	22	33	17	17	14
YLR120C::chr12_2	36	66	74	103	63	84	27	72	49	56	50	28
YLR024C::chr12_1	40	25	45	47	14	41	9	16	39	15	6	10
YDR380W::chr4_7	553	340	731	691	520	587	377	301	497	354	231	195
YIL063C::chr9_1	758	844	975	880	364	487	89	276	569	396	325	248
YKL107W::chr11_2	25	22	32	36	21	37	16	26	40	19	31	17
YLR154C::chr12_3	48	48	60	74	24	37	15	32	45	36	24	18
YPR002W::chr16_3	1013	604	1123	1265	758	1014	587	555	997	742	653	482
YJL007C::chr00_13	1743	1580	1934	2550	1426	2026	1089	1185	1958	1332	1118	744
YMR279C::chr00_8	1694	1777	2227	2363	1692	2693	1369	1578	2121	1464	1268	943
YGL232W::chr7_3	1537	1937	1715	616	1205	2147	1203	1425	1771	1078	841	655
YHL030W::chr8_1	1321	1231	1506	1578	1238	1992	958	971	1414	969	779	647
YPR119W::chr16_5	1172	1200	1150	1395	558	918	458	475	761	404	394	315
YMR063W::chr00_6	381	552	508	476	798	1202	735	729	1397	1010	843	651
YCL057W::chr3_1	646	556	566	639	844	1029	694	674	588	455	409	335
YDR328C::chr4_6	928	848	953	1049	689	1011	591	638	631	419	366	282
YLL037W::chr12_1	818	808	930	486	498	670	499	373	632	382	365	322
YDR233C::chr4_5	8967	8705	9955	8497	9132	11897	5976	7643	10718	7472	6307	4844
YPL053C::chr16_3	107	80	99	145	122	173	44	66	94	72	39	16
YML094W::chr00_9	4	8	19	11	8	10	3	7	11	7	3	3
YBR006W::chr2_2	26	22	17	26	12	34	35	34	32	22	9	7
YHR181W::chr00_8	50	53	67	83	31	58	21	25	37	28	24	10
YGL141W::chr7_2	41	20	33	34	9	28	12	21	27	14	10	2
YBR269C::chr00_1	10	8	22	13	8	21	9	6	18	9	6	2
YBR271W::chr00_1	75	50	82	122	79	133	57	83	128	39	45	43
YCL031C::chr3_1	908	705	835	863	958	1097	855	603	677	381	404	333
YJL101C::chr00_15	799	873	1196	1279	611	996	525	551	771	501	407	316
YAL028W::chr1_1	9	7	12	8	8	7	2	1	11	4	4	5
YJL185C::chr10_1	3590	3579	4109	4327	2798	3611	1889	2019	3329	2311	2056	1590
YKL213C::chr11_3	16	15	16	21	7	39	9	16	20	6	8	8
YPL008W::chr16_3	55	53	59	69	66	76	47	70	52	37	33	24
YJL104W::chr10_2	1592	1608	1432	1870	734	1373	732	873	1606	1070	905	687
YNL147W::chr00_18	1518	1659	1957	1983	1510	2107	909	1082	2367	1508	1281	968
YKL166C::chr11_2	20	35	37	47	21	45	22	36	37	54	37	27
YGR219W::chr00_2	148	177	162	220	116	135	80	64	124	121	72	60
YKR052C::chr11_3	21	21	37	41	9	71	6	6	41	23	3	4
YPL222W::chr16_1	979	1227	1282	1433	1108	1980	825	992	1329	1002	870	646
YLL031C::chr12_1	2394	2211	2722	2469	1355	1769	1105	990	1859	1257	1185	919
YPR065W::chr16_4	1308	1466	1729	1617	1493	1818	1137	1270	1473	1077	1117	682
YCR024C-A::chr00_1	8	3	9	19	7	7	5	6	7	11	6	3
YPL019C::chr16_3	140	111	184	116	62	159	29	73	184	76	52	48
YIL083C::chr9_1	15	12	13	25	10	18	0	6	18	7	5	8
YPL069C::chr16_3	154	330	372	284	605	951	331	653	373	410	361	250
YOR248W::chr15_3	16	17	29	27	14	22	14	16	15	11	3	6
YPL005W::chr16_3	1384	1458	1614	1745	2030	2982	1795	1518	1001	670	632	402
YOL148C::chr00_18	25	16	29	28	12	23	5	17	34	17	7	7
YPL032C::chr16_3	778	771	841	1079	710	1166	642	581	822	482	469	339
YJL012C::chr00_13	523	653	701	831	336	486	302	335	717	448	376	280
YOR094W::chr15_1	965	952	1163	1150	776	1264	707	708	1152	824	653	461
YLL059C::chr00_8	24	12	20	21	7	29	15	13	21	3	4	4
YOL077C::chr15_5	36	21	37	34	18	28	15	18	19	22	5	5
YGR110W::chr00_14	3	3	4	4	3	13	2	4	5	3	4	4
YLR449W::chr00_4	1491	1672	1991	2071	1383	2043	1086	1059	1522	1114	922	691
YJL082W::chr10_2	34	23	40	42	25	31	11	14	28	24	16	5
YDL034W::chr4_1	27	29	48	33	14	40	9	13	42	13	13	4
YIR007W::chr9_2	41	29	46	53	16	32	8	16	43	19	14	4
YJL162C::chr10_1	8	6	5	13	3	8	3	3	8	2	2	2
YHR164C::chr8_3	1692	1615	1749	1835	1395	1977	1255	1307	1679	1432	1211	886
YPL240C::chr16_1	425	222	374	189	309	172	283	291	235	247	196	108
YJL044C::chr10_2	1513	1787	2047	2035	1139	1783	463	1103	1428	1061	1040	772
YOR294W::chr15_4	66	35	53	56	27	57	25	30	61	22	12	8
YKL097C::chr11_2	893	880	959	1090	794	1026	717	661	854	525	432	323
YOL027C::chr15_5	1041	901	1178	1031	768	881	310	476	945	533	495	354
YML111W::chr00_9	30	17	24	21	14	17	12	12	21	15	15	8
YNL158W::chr14_2	1738	1900	1916	1997	992	1423	824	791	2485	1558	1412	1126
YJL016W::chr00_13	5801	5691	6378	7496	6147	7699	4826	4835	6976	4296	3845	2911
YOL015W::chr15_5	36	40	52	67	23	50	13	19	36	23	16	14
YJL039C::chr10_2	60	61	67	77	43	72	27	41	59	25	22	16
YJL006C::chr00_13	72	54	59	153	32	75	43	57	76	46	37	20
YHR124W::chr8_2	49	32	65	78	24	57	22	23	50	50	15	16
YJR070C::chr00_12	733	770	1018	693	291	289	287	240	459	303	289	217
YCL060C::chr3_1	544	335	718	367	245	146	460	158	386	492	440	217
YCR031C::chr00_1	20	12	27	18	11	17	5	15	20	8	7	8
YGL116W::chr7_2	28	18	34	51	20	35	14	16	37	13	10	5
YER061C::chr5_3	2413	2480	2779	2956	1759	2236	818	1350	2195	1556	1186	929
YDR221W::chr4_5	81	39	87	79	40	70	37	43	77	26	33	9
YDL135C::chr4_2	27	28	56	51	27	36	13	30	54	30	22	10
YNL265C::chr14_1	8	4	10	10	3	13	4	3	12	7	1	0
YNR022C::chr14_4	34	24	40	74	12	41	19	29	38	22	19	2
YIL136W::chr9_2	63	38	59	51	19	66	22	24	62	41	34	19
YLL020C::chr12_1	695	753	808	923	759	1091	645	676	585	430	451	345
YPL058C::chr16_3	869	912	1097	1166	834	1188	571	822	836	716	599	395
YLR007W::chr12_1	1017	1110	1164	1165	584	785	526	483	985	534	514	441
YGL120C::chr7_2	53	51	101	80	32	56	28	43	56	31	20	19
YHR202W::chr8_3	1077	1206	1288	1257	1020	1392	749	843	1174	744	760	583
YDR055W::chr4_4	12	12	13	24	16	29	16	17	19	16	19	8
YPL045W::chr16_3	4964	5039	5295	5216	2794	4700	2621	2683	6724	4565	4083	3272
YLR323C::chr12_4	1786	2046	2129	2324	941	1328	744	860	1929	1329	1207	892
YIL098C::chr9_2	9	9	13	22	4	14	5	10	6	6	6	1
YGL123W::chr7_2	48	31	66	55	35	61	33	33	45	31	19	14
YJR146W::chr10_4	912	982	947	894	698	815	319	502	691	473	427	337
YMR004W::chr00_9	15	8	16	25	7	17	11	5	8	6	7	4
YPL021W::chr16_3	813	782	855	825	627	883	529	496	906	616	492	431
YDR182W::chr4_5	49	47	46	75	22	47	26	17	49	29	28	25
YDR241W::chr4_5	1634	1649	1833	1899	3265	4548	2936	2589	1573	981	869	675
YLR048W::chr12_2	75	72	112	110	113	184	45	78	106	62	62	47
YHR196W::chr8_3	33	30	27	34	15	48	13	15	39	18	12	14
YLR073C::chr12_2	73	70	171	136	53	112	30	315	85	68	48	33
YJL146W::chr10_1	607	549	470	890	490	695	464	429	538	338	273	259
YGL230C::chr7_3	1204	1409	1442	1543	1019	1411	862	882	1143	759	690	588
YDR031W::chr4_3	37	21	40	49	28	56	22	37	59	21	21	17
YLR008C::chr12_1	1788	2044	2106	2370	868	1212	781	822	2008	1320	1206	870
YJR094C::chr00_12	15	14	28	17	5	24	7	8	12	10	5	4
YER110C::chr00_5	74	65	87	109	92	135	49	95	67	56	16	19
YDR235W::chr4_5	2756	2559	3161	2861	1987	2767	1554	1872	2048	1400	1243	1026
YBR171W::chr2_3	28	13	37	39	10	24	4	3	31	20	6	2
YGL228W::chr7_3	30	30	46	63	24	38	16	17	29	16	23	5
YOR254C::chr15_3	34	34	61	72	33	51	12	26	45	27	15	12
YGL028C::chr7_1	20	13	29	43	6	30	9	4	13	13	4	1
YMR185W::chr13_4	23	18	31	32	13	39	16	21	22	16	4	6
YLR101C::chr12_2	86	52	121	131	52	116	27	44	83	72	18	7
YDR275W::chr4_6	660	730	795	1007	737	889	541	530	801	552	443	422
YOR066W::chr15_1	27	25	43	42	27	60	10	23	24	20	13	4
YIR025W::chr00_3	49	41	73	115	71	73	24	40	60	29	26	11
YDR262W::chr4_6	484	617	592	727	468	711	379	439	327	308	224	211
YLR078C::chr12_2	1203	1176	1377	1067	513	811	370	393	977	637	589	472
YOR016C::chr15_1	81	112	79	690	32	121	73	41	134	33	30	99
YPR148C::chr16_5	19	19	24	27	9	30	12	7	12	13	12	6
YPR011C::chr00_18	846	1204	1110	1188	595	1150	761	651	830	742	551	447
YMR092C::chr00_6	1845	2058	2292	2688	2006	2657	1425	1645	2140	1735	1383	1157
YJR014W::chr00_13	1580	1660	2041	2173	2357	3093	1693	1762	1460	1076	832	655
YOR138C::chr15_2	161	154	227	153	162	186	84	140	170	125	112	63
YHR028C::chr8_1	1571	1668	1667	1928	1804	2538	1441	1289	1911	1414	1227	960
YDR271C::chr4_6	59	129	162	210	191	309	123	241	110	223	181	119
YNL139C::chr14_3	221	270	334	326	273	330	150	210	124	95	92	50
YLR459W::chr00_4	1473	2431	2527	2511	780	1381	714	761	1981	1361	1236	990
YPL183W-A::chr00_18	59	62	77	86	31	60	17	32	64	46	25	19
YOL106W::chr00_6	683	612	693	847	471	678	427	400	608	446	362	311
YOR128C::chr15_2	29	25	46	47	29	48	11	29	35	13	11	12
YPR118W::chr00_18	2217	2360	2544	2147	1489	1974	734	1242	2360	1730	1497	1140
YDR270W::chr4_6	39	31	44	49	16	30	19	22	32	34	18	12
YDR231C::chr4_5	353	349	365	336	155	264	118	141	283	167	125	95
YHR178W::chr8_3	55	64	106	120	66	101	31	57	80	44	31	26
YMR108W::chr00_9/chr00_15	744	905	891	843	251	201	173	231	426	267	191	171
YDR293C::chr4_6	79	129	96	95	218	264	191	230	253	192	148	118
YLR060W::chr12_2	1390	1617	1898	1999	843	1074	527	677	1680	1127	944	682
YDR468C::chr4_8	24	16	18	24	11	37	13	12	19	11	9	7
YFR041C::chr00_2	2036	2161	2498	2394	1853	2577	1464	1310	2780	1865	1500	1157
YNL160W::chr14_2	3274	3721	3637	4826	3361	4705	2267	2718	3371	3060	2784	1992
YDR312W::chr4_6	27	18	45	53	25	46	16	24	28	17	11	7
YPR075C::chr16_4	271	299	360	416	246	284	141	168	282	159	178	124
YIR030C::chr00_17b	1714	1899	2166	2110	1541	2101	1472	1323	1972	1256	1070	910
YDR245W::chr4_6	336	440	473	508	176	228	131	159	345	288	308	220
YML026C::chr13_2	22	8	24	34	16	52	41	26	21	13	8	4
YNL282W::chr14_1	13	11	20	17	5	17	2	4	13	10	2	0
YDR289C::chr4_6	192	227	277	277	168	262	179	159	208	173	137	124
YDR305C::chr4_6	1022	684	1029	1113	750	1129	668	298	1026	588	444	470
YGL196W::chr7_3	1080	1177	1288	612	1152	1616	510	880	883	631	504	533
YGL214W::chr7_3/chr00_12	1573	1606	2286	2730	2673	4252	1879	2225	1286	1252	1040	1036
YPL048W::chr16_3	916	885	979	987	863	1115	651	720	783	503	452	441
YHR172W::chr8_3	69	70	92	116	35	92	297	44	54	44	25	25
YGL136C::chr7_2	13	7	14	26	11	19	10	7	8	11	4	5
YHR183W::chr8_3	32	45	75	63	23	40	24	20	40	37	30	27
YMR194C-A::chr00_4	770	765	338	733	616	1023	482	458	632	384	354	237
YNL086W::chr00_18	102	108	126	150	76	138	216	85	109	84	55	34
YDR315C::chr4_6	709	1040	1342	1411	1631	2449	773	1668	1081	983	953	791
YLR084C::chr12_2	94	78	115	210	73	129	56	56	111	81	39	18
YPL025C::chr16_3	24	16	16	24	6	23	6	11	20	19	9	5
YGL241W::chr7_3	441	433	573	506	469	483	288	319	458	288	209	192
YPL250C::chr16_1	1110	1025	1194	1083	817	919	477	675	906	613	517	404
YGR121C::chr7_4	1654	1761	1926	1857	2082	2287	1428	1389	2075	1448	1267	1004
YPR154W::chr16_5	770	879	1255	1026	700	1174	523	656	748	595	542	374
YDR267C::chr4_6	48	67	53	102	48	65	21	49	46	67	41	35
YMR005W::chr00_14	774	853	997	1312	616	1086	437	589	1506	1068	1015	759
YLR321C::chr12_4	165	129	151	194	35	40	23	33	361	252	197	163
YBL003C::chr2_1	94	166	191	234	110	215	60	140	113	169	117	63
YPL076W::chr16_3	20	16	34	35	13	21	6	8	15	9	10	3
YMR218C::chr13_4	129	88	173	174	77	123	71	63	107	81	62	37
YNL128W::chr14_3	1367	1349	1375	1523	799	993	547	646	1234	960	871	694
YPL073C::chr16_3	89	156	152	166	92	156	45	88	105	142	108	59
YDR269C::chr4_6	57	48	61	66	32	64	35	29	66	40	40	15
YBL093C::chr2_1	30	26	55	54	19	39	17	28	50	20	17	8
YDL193W::chr4_3	60	38	47	62	17	72	22	35	42	19	15	10
YER109C::chr00_5	14	14	23	23	15	37	10	9	17	13	7	5
YLR108C::chr12_2	18	22	26	29	12	19	8	11	25	14	11	6
YOL120C::chr00_6	11	9	9	16	8	9	5	9	9	4	3	2
YPR044C::chr16_4	11	11	14	22	8	29	10	4	8	4	10	5
YAL001C::chr1_1	2666	2942	3314	3638	1265	1867	962	1247	2427	2019	1819	1210
YAL002W::chr1_1	1630	1831	2020	1813	2854	4460	2500	2652	3493	2506	1900	1721
YAL003W::chr1_1	2655	2585	3136	3296	899	1441	718	741	2415	1581	1371	947
YAL004W::chr1_1	4256	5140	5709	5240	3472	5608	2716	2948	4302	2994	2511	1841
YAL005C::chr1_1	7658	7614	8546	8584	4557	8021	4461	4698	6507	4351	3697	2894
YAL007C::chr1_1	4111	5019	5325	5522	3633	5135	2878	3022	4415	3365	2934	2262
YAL008W::chr1_1	6211	6006	6585	6619	4604	6340	4130	3571	4659	3077	2903	2113
YAL009W::chr1_1	3226	3127	4242	3476	5137	6662	3773	4143	2527	1830	1618	1078
YAL010C::chr1_1	523	479	557	642	444	510	326	329	370	242	138	136
YAL013W::chr1_1	1252	1092	1235	1179	563	654	402	444	753	510	435	317
YAL014C::chr1_1	6038	6103	6921	7063	3305	4173	2582	2508	6440	4184	3540	2672
YAL015C::chr1_1	3499	1456	3528	3474	1509	1284	987	1124	3257	2289	2080	1427
YAL016W::chr00_12	779	630	856	968	698	951	437	491	588	360	442	258
YAL017W::chr1_1	3860	3694	4989	4303	3830	4892	1913	3127	4460	2919	2531	1957
YAL018C::chr1_1	4633	4740	5395	5563	3399	5028	2333	2682	4473	3153	2771	2118
YAL019W::chr1_1	2635	2314	2627	2925	2304	3286	1525	1801	2590	1555	1421	1005
YAL020C::chr1_1	5894	6573	7413	7847	5951	8632	3411	5008	6382	4329	3732	2611
YAL021C::chr1_1	479	491	525	578	2245	2574	1603	1566	1633	1132	943	758
YAL022C::chr1_1	4896	4999	5663	6239	3591	5294	2914	3006	5310	3386	3170	2196
YAL023C::chr1_1	6100	5625	6765	6738	6127	8257	4883	4944	6447	4061	3897	3204
YAL024C::chr00_17a	610	518	684	765	612	1003	549	647	280	207	178	146
YAL025C::chr1_1	2287	2202	2798	2532	1347	1918	1196	1071	1820	1366	1216	889
YAL026C::chr1_1	1302	1105	1337	1407	2341	2724	2062	1973	2601	1863	1708	1212
YAL029C::chr1_1	3757	4183	4552	5160	6252	9213	3192	5509	3900	2751	2649	1783
YAL030W::chr1_1	4363	4240	5046	5448	3513	5216	3271	3106	4009	2672	2546	1809
YAL031C::chr1_1	4466	4223	4716	4964	3990	5091	3191	2969	3597	2377	2148	1706
YAL032C::chr1_1	2353	2232	2422	2490	1270	1640	947	934	2473	1596	1355	1169
YAL033W::chr1_1	2773	2826	3422	3501	1264	1507	969	967	2249	1645	1541	965
YAL034C::chr1_1	4658	4124	5047	4173	3725	5715	3190	3191	4927	3137	2911	2104
YAL034W-A::chr1_1	450	500	653	814	231	450	151	249	525	457	361	333
YAL035C-A::chr1_1	1235	959	1003	1439	645	961	589	546	1251	952	790	639
YAL035W::chr1_1	404	352	451	540	355	323	242	197	297	186	170	116
YAL036C::chr1_1	6751	7017	7889	8941	6943	9301	5265	5574	5841	4019	3677	2686
YAL037W::chr1_1	4492	4459	5619	5494	3348	5174	2671	3131	4696	3085	2948	2106
YAL038W::chr1_1	2510	2476	3071	2996	639	775	538	563	1789	1163	925	740
YAL039C::chr1_1	775	634	974	831	740	741	609	436	650	537	398	284
YAL040C::chr1_1	722	647	763	753	312	409	174	202	379	224	240	173
YAL042W::chr1_1	3859	3594	4231	4623	2112	3214	1828	1909	3656	2399	2142	1681
YAL043C::chr1_1	2023	1919	2357	2590	897	1422	719	884	1274	871	752	590
YAL043C-A::chr1_1	1992	2354	2688	3331	1412	2257	662	1535	1955	1573	1443	1123
YAL044C::chr1_1	1363	1596	1555	1788	1118	1293	863	925	1836	1134	1031	774
YAL045C::chr1_1	4034	4400	5185	5873	3219	4941	2312	2798	3889	3106	2613	2098
YAL046C::chr1_1	3547	3817	3973	4034	3525	4858	2856	2767	2764	2005	1708	1427
YAL048C::chr1_1	2586	3392	3777	4143	2589	3435	1894	2465	2799	2247	2207	1595
YAL049C::chr1_1	1895	2022	2253	1983	1442	1816	1383	1066	1780	1123	1031	747
YAL051W::chr1_1	6076	5919	7270	7671	4294	5588	3568	3609	5820	3603	3604	2641
YAL055W::chr1_1	5114	5122	6532	7324	4617	6359	3947	3913	4038	2570	2467	1899
YAL056W::chr1_1	6087	6440	7396	7880	4017	5793	3438	3060	5933	4540	4253	3085
YAL059W::chr1_1	2103	2198	2582	3059	2631	4495	2027	2261	3142	2073	1604	1261
YAL060W::chr1_1	4910	4996	5756	6375	3341	5324	3241	2920	4833	3295	3009	2395
YAL061W::chr1_1	2961	3507	3911	3961	2222	3351	1635	1986	2963	2160	1949	1360
YAL062W::chr1_1	4133	4620	4776	5589	3765	5245	2839	3178	4130	3002	2790	1951
YAL064C-A::chr00_1	4198	3862	4611	5439	2682	3543	2261	2143	3972	2488	2294	1699
YAL065C::chr1_1	4294	4444	4686	4890	2659	4516	2486	2460	3957	2809	2440	1814
YAL066W::chr1_1	3446	3765	4112	4785	2610	3805	2155	2023	3413	2261	1876	1510
YAL068C::chr1_1	6006	6122	6877	6795	4114	5923	3456	3162	5826	3921	3756	2766
YAR002W::chr1_1	1238	1378	1695	1809	1060	1648	874	1193	1281	651	906	748
YAR003W::chr1_1	1637	1696	1910	2415	1803	2263	1260	1616	1300	964	827	619
YAR007C::chr1_1	2353	3168	2547	2873	708	978	530	693	1971	1267	1153	964
YAR008W::chr1_1	2633	2644	2921	3471	848	1363	718	812	2004	1519	1299	1011
YAR014C::chr1_1	4133	4164	5213	3593	4218	5548	3321	3485	3400	2441	2269	1685
YAR015W::chr1_1	711	790	854	831	1323	1823	1167	1128	788	511	419	316
YAR018C::chr1_1	4253	4214	4664	4914	3946	6051	3333	3421	4101	2820	2380	1943
YAR019C::chr1_1	2673	2678	3092	3132	1069	1530	991	911	2081	1338	1287	852
YAR020C::chr1_1	8481	8264	9596	10747	6500	9131	5248	5575	7782	5081	4397	3424
YAR023C::chr1_1	3712	3591	4124	4639	3119	4079	2798	2685	3338	2306	2087	1699
YAR027W::chr1_1	7150	7211	8458	9143	5611	8332	5260	4549	6559	4141	3835	2629
YAR028W::chr1_1	9119	8720	9454	9686	6822	10319	6176	5622	7779	4848	4414	3382
YAR029W::chr1_1	6748	6618	7435	8112	5019	7074	4451	4163	6214	4157	3611	2948
YAR030C::chr1_1	7966	8069	9008	10097	5232	7229	3990	4372	6658	4401	3815	2800
YAR031W::chr1_1	7359	7192	8418	8675	5251	8003	4462	4554	6451	4640	4390	2954
YAR035W::chr1_1	4164	4448	5022	5629	3503	5243	2508	2869	4021	3119	2571	2042
YAR037W::chr1_1	7753	6789	7724	8107	4946	7037	4098	4337	7724	4877	4517	3214
YAR040C::chr1_1	8251	8342	9567	10495	6349	8766	4784	4965	6661	4477	4285	3035
YAR042W::chr1_1	6283	5927	6262	6767	7222	10462	4776	5700	6963	5041	4311	3350
YAR043C::chr1_1	1631	1412	1796	1299	2013	860	1152	1218	2106	1457	1274	821
YAR044W::chr1_1	1491	1740	2248	1981	2383	3350	964	1901	2664	2172	2008	1205
YAR047C::chr1_1	8101	7946	8897	9534	5160	6893	2780	4013	7088	4535	4108	3241
YBL001C::chr2_1	1338	1213	1432	1451	1464	2012	1143	1048	1754	1083	856	737
YBL002W::chr2_1	1345	1338	1387	1492	1039	1260	805	854	1362	815	711	551
YBL004W::chr2_1	2711	2509	2820	2477	1134	1737	1027	962	1883	1308	1135	805
YBL005W::chr2_1	691	626	895	806	663	908	511	484	909	548	474	326
YBL006C::chr2_1	1937	1780	2411	2115	1122	1504	2836	924	1788	1269	1123	1154
YBL007C::chr2_1	504	445	555	506	527	652	459	428	481	350	276	225
YBL008W::chr2_1	70	58	100	138	47	94	37	75	71	78	48	21
YBL009W::chr2_1	1105	1072	1076	1013	707	947	618	447	881	573	558	409
YBL010C::chr2_1	2234	2292	2575	2901	1706	2568	1346	1429	2849	1741	1545	1109
YBL011W::chr2_1	1105	1198	1272	1448	801	1032	616	622	834	520	480	344
YBL013W::chr2_1	1973	2112	2334	2588	1281	1651	958	902	1937	1211	1201	882
YBL014C::chr2_1	947	886	967	1118	664	973	576	497	915	614	522	370
YBL015W::chr2_1	842	973	1196	1296	868	1491	767	1010	1028	640	663	476
YBL018C::chr2_1	2888	2621	2958	2704	1088	1574	1115	864	2180	1298	1286	903
YBL019W::chr2_1	1150	1049	1216	1426	1143	1792	909	969	1202	830	709	556
YBL020W::chr2_1	2387	2520	2474	2950	1644	2016	1273	1321	2374	1649	1404	1127
YBL021C::chr2_1	585	614	760	775	463	705	336	475	748	532	449	374
YBL022C::chr2_1	287	244	277	319	192	359	165	166	445	336	292	168
YBL023C::chr2_1	165	200	260	361	2823	4577	1906	3901	366	545	654	391
YBL024W::chr2_1	479	510	564	601	638	1087	605	752	475	388	391	218
YBL025W::chr2_1	2005	2199	2428	2430	1488	2157	1147	1153	2315	1636	1415	1032
YBL026W::chr2_1	498	483	653	629	425	510	300	383	847	646	503	424
YBL028C::chr2_1	737	782	868	988	785	1021	635	596	857	575	524	427
YBL029W::chr2_1	107	156	180	311	147	219	76	235	116	186	158	146
YBL031W::chr2_1	6294	6663	6919	7326	2675	3647	2309	2038	4179	2803	2629	1928
YBL032W::chr2_1	636	733	765	923	749	1202	646	679	442	632	505	446
YBL033C::chr2_1	56	29	51	48	23	32	15	30	12	11	10	1
YBL034C::chr2_1	1870	2119	2462	2524	1362	1791	987	1065	1893	1419	1216	940
YBL035C::chr2_1	2195	2048	2438	2662	581	821	465	403	1359	868	825	620
YBL036C::chr2_1	1209	1091	1187	1258	897	1040	730	651	1254	834	738	572
YBL037W::chr2_1	3139	3129	3426	3631	2929	4107	2384	2461	3473	2364	2107	1671
YBL039C::chr2_1	1388	1447	1364	1629	930	1168	608	738	972	701	547	442
YBL040C::chr2_1	2669	2590	2930	3168	276	1603	1148	1018	2407	1581	1334	1106
YBL041W::chr2_1	2240	2482	2497	2960	937	1148	708	671	1433	964	824	653
YBL042C::chr2_1	148	92	140	185	53	157	57	72	155	68	47	18
YBL043W::chr2_1	1432	1617	1810	1975	1431	2404	1106	1095	1923	1239	1041	807
YBL044W::chr2_1	5281	5459	5906	6493	4426	5925	3440	3404	5688	3985	3574	2741
YBL045C::chr2_1	88	74	93	109	43	121	30	36	76	44	22	13
YBL046W::chr2_1	401	475	480	548	292	442	191	197	470	340	277	221
YBL048W::chr2_1	803	869	1007	899	752	1183	662	572	897	624	530	348
YBL049W::chr2_1	2677	2826	3190	2873	2370	3233	1785	1834	2192	1625	1486	1119
YBL050W::chr2_1	1289	1243	1395	1490	529	796	461	383	1164	726	755	473
YBL051C::chr2_1	733	716	354	942	265	475	272	244	1089	794	574	465
YBL052C::chr2_1	622	504	587	618	466	632	793	389	583	393	353	282
YBL053W::chr2_1	972	934	1085	1167	870	652	750	785	957	567	577	465
YBL054W::chr2_1	794	565	664	744	502	879	476	446	669	428	364	244
YBL055C::chr2_1	1076	1234	1266	1386	821	1416	706	674	1036	830	674	429
YBL056W::chr2_1	1442	1343	1507	1545	1088	1579	798	864	1723	1116	958	677
YBL057C::chr2_1	5663	6668	6872	7217	6663	8955	6061	5230	7389	5242	4751	3790
YBL059W::chr2_1	850	778	866	698	662	1118	487	573	648	405	316	272
YBL060W::chr2_1	560	582	635	654	432	780	355	388	419	299	275	176
YBL061C::chr2_1	797	934	1078	1209	350	693	337	392	838	515	487	423
YBL062W::chr2_1	1451	1392	1551	1611	590	1038	573	565	1817	1230	1050	704
YBL063W::chr2_1	528	528	781	728	636	1184	434	542	489	463	471	270
YBL064C::chr2_1	1027	1238	1317	1347	997	1470	704	822	931	617	571	350
YBL066C::chr2_1	1131	1025	1126	1257	836	1292	738	830	912	600	516	458
YBL067C::chr2_1	956	1026	1266	1333	629	819	495	541	789	581	422	314
YBL068W::chr2_1	1076	1015	1109	1402	787	1297	697	803	1039	795	647	491
YBL069W::chr2_1	1313	1234	1667	1626	941	1431	817	770	1297	787	715	510
YBL070C::chr2_1	1557	1463	1701	1852	1329	1280	1131	1030	1229	961	780	639
YBL071C::chr2_1	3903	3841	4124	4608	4169	5343	3271	3627	2952	2069	1876	1397
YBL072C::chr2_1	2002	1913	2040	2043	2970	3768	2464	2109	3382	2032	1997	1378
YBL073W::chr2_1	69	64	94	135	38	120	18	62	72	84	61	42
YBL074C::chr2_1	2150	1824	2429	2603	937	1344	899	827	1510	1157	852	675
YBL076C::chr2_1	1178	1034	1175	922	444	753	492	446	776	537	462	310
YBL077W::chr2_1	2643	2570	2832	2924	1620	2220	1217	1198	1945	1277	1111	832
YBL078C::chr2_1	1966	1878	2165	2207	1594	83	1439	1482	2380	1596	1294	1088
YBL079W::chr2_1	1060	1017	1085	1105	1161	1714	930	870	1021	671	654	417
YBL081W::chr2_1	47	81	92	167	50	68	17	33	59	99	117	99
YBL082C::chr2_1	763	600	678	640	665	709	456	501	615	359	327	265
YBL083C::chr2_1	547	545	658	696	330	452	227	234	480	340	285	192
YBL085W::chr2_1	1204	1241	1295	1434	1171	1567	1018	916	1536	1064	930	687
YBL086C::chr2_1	1370	1420	1780	1873	1138	1594	997	992	1093	756	668	516
YBL087C::chr2_1	612	992	1254	1386	769	1653	639	955	1473	1282	1291	917
YBL089W::chr2_1	8428	9104	9792	11009	7392	11516	6404	7724	8182	5822	5598	3871
YBL090W::chr2_1	11	5	12	32	7	19	4	11	68	4	5	3
YBL091C::chr2_1	2094	2287	2586	2392	2798	4413	2363	2301	1891	1352	942	797
YBL091C-A::chr00_1	1441	1348	1361	1486	1197	1984	1533	1072	1296	926	789	614
YBL092W::chr2_1	666	684	768	895	1080	1431	811	865	786	578	554	362
YBL094C::chr2_1	9980	10226	11882	11713	8267	11432	7135	6305	11891	8045	7382	5557
YBL096C::chr2_2	3981	4561	5660	5255	4106	5131	2645	3205	3982	3285	3063	2285
YBL097W::chr2_2	1537	1631	1850	2081	756	1126	557	674	2013	1254	1182	767
YBL098W::chr2_2	6921	6941	7610	7544	4735	6715	4320	3913	6355	4011	3534	2561
YBL100C::chr2_2	535	1104	288	1209	160	536	141	377	361	388	177	180
YBL101C::chr2_2	93	58	82	75	29	83	43	47	61	42	25	13
YBL102W::chr2_2	5848	5841	6921	6683	5167	7374	4235	3871	5656	3881	3548	2775
YBL103C::chr2_2	3784	3540	4213	4713	2541	3671	2060	1905	5022	3512	3355	2222
YBL104C::chr2_2	6144	6099	6921	7235	3549	4945	2813	2880	6045	3669	3482	2486
YBL105C::chr2_2	1720	1457	1662	1624	299	393	201	235	1199	767	760	560
YBL106C::chr2_2	772	1011	1210	894	1163	1270	396	762	1401	810	765	655
YBL107C::chr2_2	5314	4762	6458	6811	4778	6110	2929	3591	6032	3768	3597	3068
YBR001C::chr2_2	6688	6654	7551	7905	4405	6415	3861	3723	6952	4558	3984	3167
YBR002C::chr2_2	1360	1422	1616	2034	429	823	267	370	1035	693	706	425
YBR003W::chr2_2	1180	1946	2198	2681	955	1739	608	1260	1526	1658	1470	1093
YBR004C::chr2_2	218	193	217	175	59	106	27	56	110	56	74	28
YBR005W::chr2_2	3165	3327	3556	4123	2539	3810	1977	1952	3604	2547	2278	1780
YBR007C::chr2_2	8036	8110	9117	9929	6370	8032	4745	4936	7960	5417	4796	3744
YBR008C::chr2_2	5223	6140	7048	7504	4701	6201	3548	4098	5207	3944	3715	2951
YBR009C::chr2_2	2605	3073	3463	3914	1907	2813	1359	1879	3128	2549	2420	1823
YBR011C::chr2_2	1050	897	1032	1054	856	1118	724	699	806	610	477	404
YBR012C::chr2_2	96	66	92	104	46	112	38	51	80	58	30	27
YBR013C::chr2_2	1054	4195	1069	6151	948	1514	545	916	1257	842	668	1276
YBR016W::chr2_2	8009	7785	6896	9369	6238	8332	5415	5053	8665	5451	4813	1793
YBR017C::chr2_2	18	22	28	35	3	29	5	21	19	10	7	1
YBR018C::chr2_2	6402	6143	6731	7352	4685	6035	4052	3583	5812	3980	3207	2460
YBR019C::chr2_2	3057	3121	3250	3221	2496	3459	1520	1988	2662	1883	1642	1324
YBR020W::chr2_2	3517	3448	3902	4135	2868	3765	2035	2119	3393	2369	2309	1611
YBR021W::chr2_2	2652	2571	2814	2332	2416	3248	2024	1661	1978	1443	1216	918
YBR022W::chr2_2	4054	3508	4176	4303	3583	4430	2952	2780	3189	2154	1992	1480
YBR023C::chr2_2	117	158	245	347	91	191	54	192	138	243	178	160
YBR025C::chr2_2	2783	4121	4685	4480	2524	4434	1581	2297	3079	2669	2318	1740
YBR026C::chr2_2	1829	1753	1954	2020	1205	1621	958	896	1574	1050	995	718
YBR027C::chr2_2	2208	2262	2477	2685	1108	1288	994	865	1954	1445	1349	1037
YBR028C::chr2_2	2097	1967	2379	2866	1970	2893	1630	2029	2078	1788	1649	1237
YBR029C::chr2_2	961	754	1032	970	484	771	396	411	827	545	457	382
YBR030W::chr2_2	2901	3311	4314	3870	2603	4701	1911	1982	3713	2434	2153	1667
YBR031W::chr2_2	1355	1490	1503	1611	1516	2456	1154	1510	1395	865	866	583
YBR032W::chr2_2	4366	4490	5244	3405	2507	4900	1079	2087	3984	2828	2238	1694
YBR034C::chr2_2	1370	1683	1742	1932	1485	1959	1100	1491	1443	1030	943	749
YBR036C::chr2_2	1014	867	1122	1093	1362	1943	1235	988	1160	766	633	486
YBR037C::chr2_2	2048	2825	3226	3322	1786	1818	1111	1371	2639	1716	1332	1318
YBR038W::chr2_2	25	12	28	33	6	33	13	7	20	15	3	1
YBR040W::chr2_2	35	46	60	66	36	76	22	55	33	51	46	33
YBR042C::chr2_2	1417	1321	1462	1732	958	1385	982	850	1535	873	899	693
YBR043C::chr2_2	2150	2213	2382	2692	2152	3006	1712	1719	2067	1439	1130	845
YBR044C::chr2_2	61	69	94	107	84	96	47	65	61	82	56	29
YBR045C::chr2_2	2462	2596	2683	3435	1933	2683	1186	1773	2170	1529	1557	1161
YBR046C::chr2_2	770	793	834	882	362	766	445	457	447	324	290	220
YBR048W::chr2_2	1512	1198	1551	1342	1273	1658	1078	983	1272	777	709	517
YBR049C::chr2_2	2428	2397	2632	2743	1726	2234	1339	1369	2524	1733	1528	1055
YBR050C::chr2_2	4248	4412	5079	4672	4125	5218	3342	3100	4046	3090	2624	2209
YBR051W::chr2_2	2750	2863	3384	3498	2310	2541	1745	1823	2661	1863	1654	1158
YBR052C::chr2_2	2483	2417	2673	2982	2314	3279	2173	2023	2052	1405	1119	911
YBR053C::chr2_2	2581	2890	2835	2868	2458	3135	1874	1758	2292	1587	1329	1065
YBR055C::chr2_2	4609	4757	5553	6517	4009	5791	3459	3294	4548	3116	2881	2277
YBR056W::chr2_2	158	221	276	441	176	319	112	241	186	330	235	192
YBR058C::chr2_2	2317	2021	2221	2919	1642	2928	1629	1403	1921	1175	1092	737
YBR060C::chr2_2	24	23	30	45	11	28	17	19	17	18	12	11
YBR061C::chr2_2	136	345	375	603	592	994	386	649	238	324	306	235
YBR062C::chr2_2	1867	1747	1850	2012	1530	2105	1092	1073	1406	965	929	664
YBR063C::chr2_2	1504	1476	1700	1785	1077	1731	948	960	1396	916	866	696
YBR064W::chr2_2	3536	3388	3761	4068	3041	4135	2185	2477	3276	2318	2036	1424
YBR065C::chr2_2	1965	1800	2301	1552	2157	2747	2257	1599	1387	1140	836	741
YBR066C::chr2_2	3084	3158	3767	3849	2224	3539	1799	1951	2846	2077	1816	1344
YBR067C::chr2_2	1579	1430	805	1660	1360	2048	1111	1260	1697	1175	1025	787
YBR068C::chr2_2	3931	3534	4260	4297	2410	3575	1922	2201	2986	2194	1959	1458
YBR069C::chr2_2	429	440	521	439	85	220	82	96	624	466	439	365
YBR070C::chr2_2	1782	1684	1995	2036	564	836	501	492	1380	899	774	625
YBR071W::chr2_2	1919	2059	2496	2457	1521	2338	1282	1129	2101	1424	1287	1016
YBR072W::chr2_2	2936	2903	3120	3320	2358	3393	2100	1846	2537	1664	1426	1145
YBR073W::chr2_2	1744	1499	1785	1942	1005	1717	874	806	1290	897	812	563
YBR074W::chr2_2	4504	4246	4903	5047	3737	5344	2907	2719	4176	2907	2556	1933
YBR075W::chr00_18	22	6	24	27	6	25	8	5	24	7	5	3
YBR075W::chr2_2	756	1182	1566	1046	685	912	592	630	828	1035	732	507
YBR076W::chr2_2	67	30	39	70	16	36	75	20	58	26	18	8
YBR077C::chr2_2	5496	5437	6178	6131	3599	4929	3103	2927	4352	3086	2808	2096
YBR078W::chr2_2	964	1147	1328	1685	1707	2732	1344	1806	1411	1401	1270	948
YBR079C::chr2_2	1023	929	1236	1172	362	379	220	289	848	601	479	336
YBR081C::chr2_3	35	21	23	40	14	26	16	22	22	13	7	4
YBR082C::chr2_3	693	676	700	805	569	879	398	440	658	452	385	293
YBR083W::chr00_16a	680	626	762	478	332	871	695	377	684	372	319	245
YBR084C-A::chr00_16a	2967	3390	4021	4505	3723	6198	2687	4078	3096	2426	2242	1711
YBR084W::chr2_3	2833	2588	2813	3364	1881	2899	1550	1681	2991	1951	1774	1325
YBR085W::chr2_3	2177	1839	2292	2381	1458	1858	1215	1032	2373	1546	1430	1101
YBR086C::chr2_3	154	86	165	156	77	196	73	90	177	78	71	32
YBR087W::chr2_3/chr00_16a	1248	1114	1098	1036	864	1650	1047	951	1391	908	680	553
YBR088C::chr00_16a	2662	2687	3086	3785	986	1606	669	812	1486	1019	886	789
YBR089W::chr2_3	3490	3268	3181	3660	1040	1481	938	871	2249	1359	1290	910
YBR090C::chr00_16a	1099	1353	1231	1587	1079	1706	833	828	954	703	533	430
YBR090C-A::chr2_3	907	951	936	1116	827	1304	653	768	958	784	731	535
YBR091C::chr2_3	345	394	439	364	214	333	197	216	508	372	338	231
YBR092C::chr2_3	1617	1691	1734	1533	1876	2424	1412	1470	1896	1258	1289	954
YBR093C::chr2_3	525	780	905	940	509	911	431	500	747	679	669	437
YBR095C::chr2_3	976	864	1024	951	420	658	320	276	701	374	407	343
YBR096W::chr2_3	35	23	46	68	17	39	18	20	45	14	13	3
YBR097W::chr2_3	65	37	85	67	17	62	31	20	63	50	18	15
YBR099C::chr2_3	5767	5618	6949	6879	2309	3379	1705	1819	4463	2857	2643	1948
YBR100W::chr2_3/chr00_16a	1929	1837	1993	2104	931	1238	780	853	1271	854	772	636
YBR101C::chr2_3	446	552	522	634	566	763	390	567	275	214	197	160
YBR102C::chr2_3	131	70	129	181	51	142	53	54	124	77	31	23
YBR103W::chr2_3	618	600	793	812	1751	2515	1348	1576	626	481	415	376
YBR104W::chr2_3	1236	1146	1363	1700	1111	1466	787	1015	887	649	574	490
YBR105C::chr2_3	1638	1569	1899	1935	1616	1775	1200	1163	1473	1044	956	699
YBR106W::chr2_3	4572	4637	5368	5930	6933	8064	5312	5200	3501	2391	2306	1602
YBR107C::chr2_3	367	366	410	461	489	544	333	320	410	263	219	201
YBR109C::chr2_3	1878	2410	2297	2559	35186	47835	26594	29489	1872	1106	1024	832
YBR110W::chr2_3	22	13	23	26	10	17	11	12	20	9	6	2
YBR111C::chr2_3	26	18	32	35	19	38	21	13	35	15	8	1
YBR112C::chr00_16a	26	9	8	11	6	13	5	8	9	8	4	0
YBR114W::chr2_3	162	112	233	238	72	244	64	123	163	70	73	22
YBR115C::chr2_3	1210	1762	1943	1684	1339	2000	1044	1126	1610	1152	1066	820
YBR116C::chr2_3	283	365	423	410	291	466	217	277	312	266	213	170
YBR117C::chr2_3	95	59	90	83	36	90	37	31	81	50	28	12
YBR120C::chr2_3	1974	1198	2471	2535	1581	2469	1420	1358	1789	1283	1230	824
YBR121C::chr00_16a	1971	2555	2367	2638	935	1358	666	745	2014	1218	1306	1060
YBR121C::chr2_3	65	64	71	99	65	78	34	42	66	40	28	15
YBR122C::chr2_3	103	96	118	134	55	113	68	52	102	41	30	23
YBR124W::chr2_3	485	541	631	128	516	787	321	664	642	613	750	457
YBR125C::chr00_16a	1684	1351	1545	2004	1067	1308	848	770	979	722	647	456
YBR126C::chr2_3	33	35	41	63	23	59	27	31	56	42	18	9
YBR127C::chr2_3	8	3	1	6	2	11	6	3	7	2	2	0
YBR128C::chr2_3	711	693	765	895	599	865	458	387	851	506	474	348
YBR129C::chr2_3	1122	1150	1185	1228	788	1419	830	847	1268	979	681	579
YBR130C::chr2_3	652	641	1133	1114	956	1418	489	1111	913	1087	918	675
YBR133C::chr2_3	93	65	92	105	47	88	46	42	79	41	28	18
YBR134W::chr2_3	6189	7247	7778	9817	4175	6268	3123	3725	6350	4108	3834	2866
YBR136W::chr2_3	1175	989	1023	1303	444	600	342	325	707	446	379	317
YBR138C::chr2_3	1402	1418	1643	1979	1104	1572	935	872	1486	1005	948	646
YBR141C::chr2_3	1702	1590	1829	1926	1548	1894	1181	1107	1691	1035	952	739
YBR142W::chr2_3	2586	2316	2870	1585	1660	1913	1257	1151	2542	1617	1248	1038
YBR143C::chr2_3	649	756	817	786	325	540	232	285	606	429	377	292
YBR144C::chr2_3	788	961	1093	1082	838	1370	824	839	926	578	604	432
YBR145W::chr2_3	1119	1025	1224	1383	888	1356	724	847	1355	726	745	559
YBR146W::chr2_3	54	32	46	83	21	68	11	24	60	37	15	10
YBR147W::chr2_3	2420	2760	2913	3174	2453	2684	1791	1585	2309	1616	1369	1097
YBR148W::chr2_3	2238	2168	2386	2627	1978	3153	1897	1679	2314	1540	1386	1085
YBR149W::chr2_3	24	14	21	31	4	35	12	12	19	10	9	7
YBR151W::chr2_3	1162	1618	1845	2057	1526	2594	959	1534	1358	1066	986	674
YBR152W::chr2_3	1801	1931	2214	2499	693	1342	682	795	2179	1368	1353	1032
YBR153W::chr2_3	2184	2276	2547	2824	945	1316	760	687	1845	1198	1167	920
YBR155W::chr2_3	2719	2633	3205	3332	1647	1868	1112	1128	2679	1801	1644	1251
YBR156C::chr2_3	143	127	139	180	85	190	70	69	215	76	58	34
YBR157C::chr2_3	865	900	1033	945	639	966	395	555	845	493	493	385
YBR160W::chr2_3	97	95	142	171	89	157	51	79	131	84	112	69
YBR160W_AS::shawn	46	34	43	43	21	57	21	35	40	20	15	3
YBR161W::chr2_3	1192	1155	1262	1359	1290	1933	1185	1388	1360	975	867	676
YBR162C::chr2_3	15	13	26	43	8	42	10	25	22	14	10	8
YBR162W-A::chr2_3	2298	2109	2255	2489	1980	2841	1887	1657	2231	1463	1281	995
YBR163W::chr2_3	8101	7585	9391	9220	9770	13091	8176	8182	8512	5799	5031	3787
YBR165W::chr2_3	1607	1501	1652	1740	1366	1813	1094	1086	1350	816	713	629
YBR166C::chr2_3	23	32	35	28	18	25	17	13	21	14	7	14
YBR167C::chr2_3	1501	1384	1789	1817	1367	1583	1068	946	1958	1281	1130	781
YBR168W::chr00_16a	9	1	7	17	8	14	7	9	14	4	2	1
YBR169C::chr00_16a	913	897	1030	1145	633	845	397	524	776	618	456	416
YBR172C::chr2_3	5892	6256	7088	7325	5368	7127	4062	4259	7902	5024	4612	3380
YBR173C::chr2_4	1070	842	983	819	647	1049	606	589	778	492	380	342
YBR174C::chr2_4	2389	2402	2889	3188	2112	3050	1726	1542	2013	1204	1235	897
YBR175W::chr2_4	4326	4452	4960	4762	3520	4452	2672	2561	2661	1749	1527	1231
YBR176W::chr2_4	2066	1893	2569	2710	1595	2309	1274	1481	1856	1019	1022	832
YBR177C::chr2_4	1624	1524	1454	1343	1275	2548	1533	1445	2317	1548	1353	1014
YBR178W::chr2_4	1631	1500	1711	1631	1118	1632	964	937	1379	874	756	599
YBR179C::chr2_4	44	30	43	109	13	55	26	21	35	24	26	5
YBR180W::chr2_4	2105	2507	2944	3374	2338	3606	1470	1995	2650	1934	1738	1161
YBR181C::chr2_4	1052	1368	1500	1628	1293	1848	1067	1141	1110	756	746	490
YBR182C::chr2_4	1175	1181	1344	911	809	1263	837	690	1178	726	612	518
YBR183W::chr2_4	1287	1162	1359	1409	1196	1487	889	830	1002	604	700	472
YBR184W::chr2_4	7398	7545	8065	5100	6456	8724	5621	5506	8386	5468	4618	3792
YBR185C::chr2_4	1908	1976	2078	1388	594	1497	1183	1040	1736	1093	969	802
YBR187W::chr2_4	49	38	50	70	18	49	26	21	55	24	11	4
YBR189W::chr00_14	4840	4945	1867	5610	11051	9659	10526	11149	5068	3258	2997	2144
YBR189W::chr2_4	461	1284	1386	1537	3962	3083	724	3442	880	256	592	399
YBR191W::chr00_11	829	684	926	929	1298	1867	994	1023	536	355	339	216
YBR191W::chr2_4	76	41	87	134	39	98	40	32	82	37	28	10
YBR192W::chr2_4	1382	1229	1454	1539	473	696	362	432	655	472	471	354
YBR193C::chr2_4	1237	1107	1387	1160	336	638	245	283	975	636	519	462
YBR194W::chr2_4	1098	1099	1271	1442	626	1203	555	596	994	580	505	363
YBR196C::chr2_4	903	891	1075	1092	351	551	358	358	889	576	474	366
YBR197C::chr2_4	2343	2498	3142	2698	1669	2091	1394	1441	2267	1510	1354	980
YBR198C::chr2_4	993	1296	1343	1719	1831	2858	1614	1804	4882	3962	3691	2748
YBR199W::chr2_4	1872	2249	2332	2688	1319	2901	1292	1604	2269	1563	1445	1060
YBR200W::chr2_4	141	135	154	162	175	249	124	125	144	73	78	36
YBR201W::chr2_4	1856	1498	1820	1400	1176	1787	979	1004	1970	1151	936	713
YBR202W::chr2_4	265	213	230	239	121	299	90	114	135	168	97	39
YBR204C::chr2_4	1138	1150	1227	1484	977	1382	770	768	1306	823	792	523
YBR205W::chr2_4	3410	3098	3715	3840	2339	3380	2052	1862	2503	1717	1665	1232
YBR207W::chr2_4	1581	1472	1671	1916	1228	1999	1077	1245	1423	970	960	749
YBR208C::chr2_4	1667	1654	1768	2036	905	831	508	618	1581	1074	885	649
YBR209W::chr2_4	435	693	942	1254	439	844	244	731	612	910	874	612
YBR210W::chr2_4	159	293	304	392	188	328	108	305	222	321	336	254
YBR211C::chr2_4	1984	1947	2435	2418	918	1369	675	724	2216	1447	1380	973
YBR212W::chr2_4	2029	2000	1981	2265	1005	1487	978	1009	1549	1029	798	665
YBR214W::chr2_4	4441	3548	4794	4835	4188	5467	3459	3268	4790	3483	3447	2343
YBR215W::chr2_4	21	25	21	39	33	78	20	31	16	17	17	15
YBR217W::chr2_4	5796	4847	6546	3562	5286	6431	3981	4309	6841	4611	4508	2232
YBR218C::chr2_4	5695	6188	6456	7134	5826	7917	4497	4544	6262	4619	4147	3211
YBR219C::chr2_4	2595	2352	2954	2854	2410	3840	2176	2135	2933	2061	1844	1422
YBR220C::chr2_4	3805	3792	4360	4489	3134	4483	2511	3030	3512	2819	2595	2024
YBR221C::chr2_4	2997	2905	3402	3232	2286	3067	1720	1574	3153	2028	2031	1407
YBR222C::chr2_4	2696	2578	3298	3477	3387	4520	2553	2679	3179	1666	1832	1374
YBR223C::chr2_4	2840	3086	3721	3900	2214	2998	1808	1966	3231	2293	2005	1436
YBR225W::chr2_4	1381	2327	3931	4293	765	3164	1061	1875	2192	1825	1565	1562
YBR226C::chr2_4	1843	1757	1918	2254	1701	2401	1237	1474	1578	1068	971	705
YBR229C::chr2_4	1388	1366	1473	1505	1222	1550	995	890	1796	1159	1029	754
YBR230C::chr2_4	1276	1262	1371	1198	1014	1257	674	725	1204	789	690	563
YBR232C::chr00_8	1590	1500	1800	2061	1389	1876	1044	1137	1593	1230	1046	861
YBR233W::chr2_4	661	606	656	746	650	739	478	392	544	331	336	274
YBR233W-A::chr00_20	1821	2033	2197	2383	780	1053	670	677	1595	1154	1039	688
YBR234C::chr2_4	1421	1241	1586	1772	1077	1423	924	774	1813	1094	1061	784
YBR235W::chr2_4	722	613	792	812	338	671	337	351	593	374	338	267
YBR236C::chr2_4	8231	10035	11101	12237	4239	6904	3210	3703	9505	6616	5889	4515
YBR237W::chr2_4	2152	1797	2051	2437	1071	1546	920	966	1817	1260	1106	906
YBR239C::chr2_4	1095	1071	1228	1392	819	1180	711	680	1066	688	742	473
YBR240C::chr2_4	803	751	977	1089	981	1211	635	796	995	604	580	427
YBR243C::chr2_4	1073	967	1304	1475	544	622	399	443	1131	857	784	554
YBR244W::chr2_4	522	487	513	737	423	571	387	418	482	352	291	201
YBR247C::chr2_4	11813	12725	14225	15603	12890	17181	10148	10327	9954	7022	6703	4539
YBR249C::chr2_4	478	438	454	659	397	688	352	388	626	435	341	205
YBR250W::chr2_4	1248	1192	1421	1398	1136	1687	1043	981	1536	1132	932	716
YBR251W::chr2_4	2038	1684	1971	2125	878	1244	748	636	1287	828	688	558
YBR253W::chr2_4	1803	1828	2026	1633	468	676	457	485	1700	1345	1120	849
YBR255W::chr2_4	949	988	1228	1244	760	1256	662	685	1047	726	540	417
YBR256C::chr2_4	2141	2132	2177	2653	899	1178	747	726	2105	1393	1332	949
YBR257W::chr2_4	2265	2126	2583	2616	1113	1600	979	882	1877	1240	1140	803
YBR258C::chr2_4	1367	1437	1681	1711	1246	1665	883	957	1192	789	750	621
YBR259W::chr2_4	1411	1540	1699	1748	1350	1889	1055	1100	1181	764	752	590
YBR260C::chr2_4	1547	1331	1958	1980	1283	1726	1018	898	1486	1113	868	762
YBR261C::chr2_4	1001	991	1085	1220	1052	1438	739	940	777	629	532	402
YBR262C::chr2_4	1433	1235	1536	1540	1102	1575	1018	1069	1304	846	837	598
YBR263W::chr2_4	923	1037	1014	1522	936	1641	938	905	1079	909	665	667
YBR265W::chr2_4	10546	9453	9840	11445	4332	5784	3630	3415	9838	6226	5902	4127
YBR266C::chr2_4	488	409	496	729	460	719	361	451	385	288	286	186
YBR267W::chr2_4	490	436	649	631	567	899	406	519	342	254	249	167
YBR268W::chr2_4	2086	2040	2311	2741	1037	1553	984	932	1493	967	811	623
YBR273C::chr00_1	1182	1306	1147	1580	963	1827	986	1055	1327	832	786	606
YBR274W::chr00_1	71	68	103	135	103	151	45	45	68	39	38	19
YBR275C::chr00_16a	1273	1151	1480	1388	1086	1756	984	985	1145	716	694	583
YBR276C::chr00_16a	1748	1504	1917	1880	1551	2001	1191	1043	1899	1125	1088	862
YBR278W::chr00_1	2402	2743	2829	3549	3207	4194	2368	2375	2476	1620	1365	1109
YBR279W::chr00_1	124	123	166	181	219	434	208	241	132	71	68	35
YBR281C::chr00_1	1205	1170	1398	1475	1115	1943	966	1220	1094	678	656	112
YBR282W::chr00_1	526	600	582	673	370	583	315	368	326	187	212	124
YBR283C::chr00_1	962	877	1031	1016	3116	3956	2289	2379	1126	773	712	576
YBR284W::chr00_1	1906	1853	2104	2143	2789	3662	2208	2166	2353	1572	1555	1064
YBR285W::chr00_1	1685	1759	1770	2181	1704	1962	1043	1345	1813	1145	891	752
YBR294W::chr00_16a	1677	1704	2004	2171	1464	1843	1086	1103	1665	1057	893	726
YBR295W::chr00_1	2176	1751	2071	2021	2003	3003	1625	1649	1583	1027	965	772
YBR296C::chr00_1	1408	1447	1454	1602	2370	3143	1721	1805	1956	1298	1235	985
YBR299W::chr00_17a	107	80	114	148	53	125	43	63	91	53	49	21
YBR301W::chr00_16a	1834	2140	2220	2562	1290	1728	864	999	1836	1146	1099	841
YCL001W::chr3_1	1515	1584	1625	1623	1613	1850	1087	1072	1319	937	748	560
YCL003W::chr3_1	52	59	78	101	49	78	30	46	54	39	31	33
YCL004W::chr3_1	975	959	1240	1125	733	809	551	535	1210	802	763	584
YCL005W::chr3_1	1028	1011	1101	1231	555	856	456	489	689	412	364	269
YCL006C::chr3_1/chr00_12	8810	9185	10075	10764	8861	11994	6816	7605	9463	6760	5847	4033
YCL007C::chr3_1	53	43	77	127	47	74	52	35	33	53	27	19
YCL009C::chr3_1	1606	1693	1825	1948	1485	1622	1199	1150	1486	1002	896	677
YCL011C::chr3_1	869	858	1021	1214	627	911	565	574	945	623	548	423
YCL012W::chr3_1	2646	2538	2896	2332	2686	3540	1989	2136	2383	1582	1398	1068
YCL013W::chr3_1	2154	2196	2716	2807	2511	3304	2116	2014	2158	1441	1341	1106
YCL014W::chr3_1	580	859	1109	1269	658	1096	347	907	525	674	594	400
YCL016C::chr3_1	465	389	500	497	348	651	314	262	281	222	161	101
YCL017C::chr3_1	304	274	536	273	169	236	132	153	365	276	289	208
YCL023C::chr3_1/chr00_12	2540	2426	2829	2858	1782	2525	1524	1649	2254	1823	1453	1021
YCL025C::chr3_1	58	56	63	100	26	79	40	28	52	25	36	17
YCL026C-A::chr00_16a	1681	1672	1909	2152	1774	2309	1363	1539	1591	1140	974	719
YCL027W::chr3_1	891	720	931	956	633	1139	584	553	1017	614	563	486
YCL029C::chr3_1	1562	1733	1986	2118	1922	2189	1529	1495	1389	836	788	621
YCL030C::chr3_1	40	25	38	66	50	73	45	69	32	28	14	10
YCL032W::chr3_1	62	38	44	63	33	75	31	27	45	21	22	9
YCL033C::chr3_1	982	846	962	1182	832	1102	637	730	964	446	450	288
YCL034W::chr3_1	35	27	43	45	21	46	13	20	38	20	9	6
YCL035C::chr00_11	2282	2280	2860	2932	1946	3380	1789	1837	2403	1580	1338	1044
YCL036W::chr3_1	100	163	168	236	136	206	153	137	234	121	116	81
YCL040W::chr3_1	61	33	84	75	12	57	42	30	61	31	24	17
YCL041C::chr00_11	1867	1759	1958	2140	1259	1937	1032	1142	1726	1279	1142	914
YCL041C::chr3_1	37	20	26	63	19	29	20	20	37	21	13	7
YCL042W::chr3_1	230	109	205	243	73	240	60	96	192	102	70	27
YCL043C::chr3_1	786	984	1247	1336	382	440	232	271	383	292	321	236
YCL045C::chr3_1	805	662	762	809	536	744	432	476	699	457	336	279
YCL046W::chr3_1	615	672	696	763	498	622	379	429	511	380	332	250
YCL047C::chr3_1	29	9	29	25	8	19	43	11	25	9	5	5
YCL050C::chr3_1	2739	2677	3212	3041	2739	3587	2190	2014	3290	2270	2043	1421
YCL051W::chr3_1	2415	2287	2295	2440	1657	2041	1321	1265	2134	1327	1293	909
YCL052C::chr3_1	918	811	923	927	212	374	201	258	912	628	525	324
YCL053C::chr3_1	2113	2142	2540	2632	1213	1490	847	825	2010	1319	1042	866
YCL054W::chr3_1	2556	2552	2856	3059	968	1310	651	791	1672	1103	886	697
YCL055W::chr3_1	120	132	160	201	92	180	142	99	132	117	99	59
YCL056C::chr3_1	624	848	744	834	876	276	626	662	802	498	480	343
YCL059C::chr3_1	15	17	22	14	11	24	8	13	23	9	4	3
YCL061C::chr3_1	501	438	540	548	270	378	266	167	410	206	191	133
YCL062W::chr3_1	1101	1228	1197	1340	1186	1617	839	957	1124	870	682	554
YCL063W::chr3_1	69	110	127	176	85	147	90	87	165	97	92	63
YCL069W::chr3_1	1628	1601	1874	2098	1473	1736	899	1197	1566	850	795	617
YCR001W::chr3_1	69	75	122	146	67	105	63	96	86	110	83	66
YCR002C::chr3_1	317	422	546	718	236	477	274	243	492	316	246	165
YCR003W::chr3_1	957	1179	1333	1293	317	482	258	316	764	647	545	344
YCR004C::chr3_1	728	781	870	834	751	1101	604	720	637	387	347	287
YCR005C::chr3_1	1622	1525	1738	2156	1362	1702	931	1052	1534	956	853	635
YCR006C::chr3_1	644	710	842	917	614	907	601	596	785	540	502	303
YCR007C::chr3_1	201	168	247	279	197	372	196	207	175	157	137	101
YCR008W::chr3_1	625	547	619	621	397	420	308	411	477	327	370	162
YCR009C::chr3_1	394	285	411	474	249	385	168	223	207	116	86	61
YCR010C::chr3_1	5279	5740	6749	6752	4937	6623	3680	4002	5147	3498	3334	2321
YCR012W::chr00_11	2348	2285	2575	2750	1096	1483	756	812	2219	1451	1313	929
YCR012W::chr3_1	2647	2699	2833	3217	1952	2819	1428	1735	2402	1701	1521	1054
YCR013C::chr00_11	2344	2356	2674	2790	858	1117	547	720	2478	1568	1382	1061
YCR013C::chr3_1	1257	1188	1565	1787	378	512	341	292	1023	650	593	468
YCR014C::chr3_1	47	26	44	113	17	25	24	25	29	17	32	8
YCR015C::chr3_1	737	773	745	763	519	851	498	588	814	462	346	225
YCR016W::chr3_1	2392	2515	2950	3226	2193	2851	1803	1646	2077	1510	1306	1058
YCR019W::chr3_1	1244	1258	1457	1479	1000	1344	813	840	1237	891	728	605
YCR020C::chr3_1	571	740	645	753	377	686	406	400	677	465	311	310
YCR020C-A::chr3_1	1070	891	1035	1176	771	997	545	505	812	531	471	305
YCR021C::chr3_1	1331	1448	1613	1532	1401	2038	968	1110	1985	1287	1052	865
YCR022C::chr3_1	698	592	729	782	499	752	509	439	491	291	313	234
YCR023C::chr3_1	725	618	722	885	537	848	416	438	1001	636	624	450
YCR025C::chr00_1	85	112	168	201	139	305	119	268	96	144	138	89
YCR026C::chr00_1	51	27	42	60	22	48	16	23	38	17	16	4
YCR028C::chr00_1	682	508	725	742	2958	4184	2299	2238	1317	849	688	569
YCR030C::chr00_16a	2023	1884	2286	2375	1772	2207	1278	1636	2128	1579	1321	987
YCR032W::chr00_16a	1009	1070	1166	1485	1236	1712	1039	1110	1710	1170	1144	734
YCR033W::chr00_16a	1120	1135	1106	1331	1962	2764	1597	1846	1645	1078	991	718
YCR037C::chr00_1	1524	1521	1642	1249	3074	3480	3470	2232	2475	1128	1224	995
YCR044C::chr00_1	795	981	1077	1193	3662	5588	2355	4041	1144	1176	996	753
YCR045C::chr00_1	1540	1396	1604	1595	1460	2160	1328	1289	1054	846	674	540
YCR046C::chr00_16a	1370	1320	1467	1450	767	1429	685	819	625	590	453	415
YCR047C::chr00_16a	314	297	354	380	402	447	190	264	230	140	111	106
YCR049C::chr00_1	1945	1783	1839	2152	2437	3779	2248	2048	2714	1523	1325	1024
YCR050C::chr00_1	560	552	611	547	879	1192	694	694	793	556	520	357
YCR051W::chr00_1	3702	4002	4016	4977	6310	8466	5063	5509	3423	3352	3286	2390
YCR053W::chr00_16a	2027	1734	2188	2281	1306	2021	1118	1162	2219	1461	1201	797
YCR054C::chr00_16a	2193	2268	2353	2433	1419	1731	1095	1010	2345	1515	1359	926
YCR057C::chr00_16a	785	656	939	1146	531	692	399	469	907	670	683	482
YCR059C::chr00_1	2004	2169	2494	2642	3097	4167	2199	2349	2816	1834	1538	1234
YCR060W::chr00_16a	2161	3133	3415	4035	6488	9776	3900	6388	2925	2890	2636	2034
YCR061W::chr00_1	734	671	778	870	832	1185	737	810	739	451	407	319
YCR062W::chr00_16a	1050	980	1287	1356	650	724	504	448	1142	872	738	495
YCR064C::chr00_16a	9	13	14	21	3	15	7	6	17	11	3	5
YCR065W::chr00_1	3644	3984	4386	4676	3718	5295	2440	2822	3093	2180	2083	1387
YCR067C::chr00_16a	2622	2007	2642	2606	2557	3221	1901	1880	2639	1661	1633	1056
YCR068W::chr00_1	1597	1576	1779	2024	2441	3381	1873	1936	1408	925	937	587
YCR069W::chr00_16a	2615	2676	2921	3136	1877	2448	1125	1598	2379	1439	1328	1034
YCR071C::chr00_1	421	322	439	399	285	390	236	279	293	186	178	92
YCR073W-A::chr00_1	62	31	56	48	36	77	36	40	63	40	29	19
YCR075C::chr00_16a	3925	3697	4333	4226	3233	4552	2501	2514	2869	2015	1864	1267
YCR076C::chr00_1	2239	2536	2915	3161	1983	2904	1506	1746	2233	1497	1435	987
YCR077C::chr00_1	711	498	807	774	567	750	369	427	755	482	434	350
YCR083W::chr00_16a	932	872	1109	987	790	1083	687	706	913	659	568	421
YCR084C::chr00_16a	233	169	254	296	110	302	100	125	252	133	89	59
YCR085W::chr00_1	1549	1823	2127	2809	2331	3540	1748	1854	1786	1370	1086	861
YCR086W::chr00_1	1191	1194	1332	1736	1871	2498	1505	1521	1378	897	816	707
YCR087C-A::chr00_1	999	917	1083	1150	1475	1709	1656	1035	948	621	572	431
YCR088W::chr00_16a	1264	1216	1428	1572	2336	3532	2040	1812	1470	963	801	542
YCR090C::chr00_2	2395	2790	2881	3424	2056	2889	1569	1931	2360	1728	1771	1239
YCR091W::chr00_2	3108	3176	3577	3660	2633	2886	1990	1946	2875	1853	1791	1379
YCR092C::chr00_2	2552	1820	2775	1511	1879	1978	1714	1347	2888	2020	1754	1175
YCR094W::chr00_2	626	580	669	768	428	542	349	265	749	441	403	276
YCR095C::chr00_14	595	612	715	770	461	634	367	458	623	398	352	294
YCR098C::chr00_2	609	575	668	651	303	382	246	215	677	464	387	307
YCR099C::chr00_2	3185	3132	3763	3978	2706	3935	2397	2239	3297	1974	1861	1355
YCR100C::chr00_2	3635	3734	4230	4524	2208	3072	1653	1929	3607	2343	2034	1421
YCR101C::chr00_2	1970	2000	2211	2343	1425	2296	1015	1567	2014	1628	1517	1076
YCR102C::chr00_2	2586	2647	3077	3368	1937	2804	1632	1749	2391	1964	1689	1348
YCR102W-A::chr00_14	1847	1832	2000	2232	1468	2214	1371	1316	1791	1127	1029	850
YCR105W::chr00_2	3509	3444	3692	3939	2581	3016	2021	2127	3282	2074	2028	1435
YCR106W::chr00_2	2706	2831	2912	3374	2323	3119	1723	2033	2919	1974	1872	1438
YCR107W::chr00_17a	729	688	688	635	536	858	411	525	926	603	510	373
YDL001W::chr4_1	334	494	465	455	456	489	323	317	432	218	189	189
YDL002C::chr4_1	546	576	608	611	693	454	1355	548	543	371	322	342
YDL004W::chr4_1	1203	1269	1533	1826	644	1161	413	699	1116	666	601	413
YDL005C::chr4_1	75	84	87	151	39	84	35	57	81	45	37	13
YDL006W::chr4_1	1076	1115	1118	1230	892	1237	733	731	1071	888	768	467
YDL007W::chr4_1	864	916	1103	1313	758	1400	682	837	551	457	350	279
YDL008W::chr4_1	2084	2026	2240	2410	1167	1633	939	961	2118	1373	1371	947
YDL009C::chr4_1	2349	2083	2381	2499	1663	2182	1324	1300	2051	1382	1291	941
YDL010W::chr4_1	740	821	948	1033	642	917	595	557	985	715	667	372
YDL011C::chr4_1	1326	1420	1574	1544	1287	1625	897	986	1555	1158	956	738
YDL012C::chr4_1	1622	1492	1849	2009	1353	1993	1125	1148	1766	1193	1096	831
YDL013W::chr4_1	271	263	329	401	231	307	165	179	200	133	107	86
YDL014W::chr4_1	1578	1499	1595	1860	1250	1616	1029	862	1140	784	664	526
YDL015C::chr4_1	4	1	5	11	6	10	5	1	5	3	1	1
YDL018C::chr4_1	1819	1805	2398	2350	1833	2571	1428	1473	1845	1222	1090	971
YDL021W::chr4_1	105	96	153	134	51	109	42	54	99	57	49	26
YDL022W::chr4_1	607	706	738	861	669	1065	624	637	586	474	376	315
YDL024C::chr4_1	725	679	914	1004	949	1209	808	744	951	642	530	401
YDL025C::chr4_1	653	586	791	940	1028	1228	744	866	805	618	520	345
YDL028C::chr4_1	1310	1210	1164	1281	671	718	425	487	847	633	631	191
YDL029W::chr4_1	2027	1955	2184	2243	961	884	929	763	1727	1130	992	737
YDL030W::chr4_1	2823	3049	3060	2467	1207	1360	951	889	2282	1699	1374	962
YDL031W::chr00_17a	3136	3286	3802	3855	1617	2487	1414	1537	3013	2192	1855	1456
YDL032W::chr4_1	82	57	103	158	47	101	30	39	132	68	35	33
YDL033C::chr4_1	583	777	1011	1016	2079	2960	1392	2179	758	726	676	460
YDL035C::chr4_1	2605	2854	3435	3331	2673	3455	2070	2235	3085	2508	2261	1591
YDL037C::chr4_1	969	1075	1294	1468	968	1733	919	1083	1188	800	763	562
YDL038C::chr4_1	981	847	1138	1029	889	843	620	545	770	495	385	281
YDL039C::chr4_1	1968	2217	2248	2746	1714	2609	1477	1542	2326	1498	1379	1075
YDL040C::chr4_1	564	511	572	643	1128	1398	817	886	1377	904	744	582
YDL041W::chr4_1	347	368	439	479	989	1154	691	600	650	491	476	332
YDL043C::chr4_1	4835	5100	6374	5026	3167	3822	2568	2416	5021	3581	2914	2434
YDL044C::chr4_1	610	948	1008	1288	536	924	695	550	609	505	463	327
YDL045C::chr4_1	1387	1481	1624	2043	882	1081	635	627	1548	1158	1092	865
YDL045W-A::chr4_1	19	18	26	27	15	14	13	13	10	13	3	6
YDL046W::chr4_1	671	702	821	992	581	850	410	481	579	373	391	243
YDL047W::chr4_1	351	353	421	632	543	867	447	420	563	330	303	209
YDL048C::chr4_1	6451	6445	6753	7736	1163	1708	899	977	5713	3804	3211	2504
YDL049C::chr4_1	1514	1421	1550	1805	1299	2087	1355	1071	1668	1139	978	666
YDL050C::chr4_1	930	850	895	952	915	1178	603	721	697	436	424	295
YDL052C::chr4_1	730	824	1051	1110	956	1306	534	731	585	514	480	340
YDL053C::chr4_1	582	646	669	907	724	967	560	651	608	451	386	283
YDL054C::chr4_1	54	32	83	70	39	80	21	68	50	54	46	34
YDL055C::chr4_1	902	1053	1215	1328	884	1293	586	686	1071	892	852	593
YDL056W::chr4_1	1408	1529	1642	1986	576	1039	484	561	955	586	546	462
YDL057W::chr4_1	1494	1695	2139	2089	1336	1837	1013	1057	1733	1274	1210	773
YDL058W::chr00_17a	1057	910	1202	1087	685	846	522	446	862	575	560	401
YDL059C::chr4_1	1153	1310	1285	1433	287	576	308	232	821	564	545	281
YDL060W::chr4_1	2636	2469	2813	3162	1310	1728	990	889	2172	1316	1221	801
YDL061C::chr4_1	2040	2047	2194	2319	1826	2383	1403	1337	1943	1195	1116	921
YDL062W::chr4_1	2381	2361	2690	3073	2679	3842	2463	2176	2467	1604	1350	1013
YDL063C::chr4_1	6095	5886	7010	8207	5803	8904	5132	5494	6131	3874	3637	2612
YDL064W::chr4_1	1855	1750	2285	2434	1639	2024	1168	1245	1559	1030	941	726
YDL068W::chr4_1	1666	1990	2357	2766	1125	1899	718	987	2054	1493	1280	785
YDL069C::chr4_1	1959	1674	2028	2077	1518	2223	1522	1266	1982	1225	1045	843
YDL070W::chr4_1	1236	1145	1252	1180	992	1377	854	785	1486	954	863	626
YDL071C::chr4_1	1375	1288	1557	1452	985	1607	1026	1035	1571	991	921	658
YDL072C::chr4_1	2984	2687	3328	3382	2220	3070	1907	1536	3051	1966	1755	1265
YDL073W::chr4_1	116	210	257	331	146	309	83	270	127	224	212	166
YDL074C::chr4_1	1374	1353	1539	1823	1632	2520	1544	1414	1231	786	797	494
YDL078C::chr4_1	11450	12373	12982	14311	11426	15542	9552	9602	13008	9668	8230	6123
YDL079C::chr4_1	1677	1661	1794	1977	1411	1827	1572	1188	1758	1181	942	831
YDL080C::chr4_1	765	1032	1377	1510	956	1601	579	937	971	919	751	435
YDL081C::chr4_1	151	459	574	545	137	298	52	182	203	314	283	218
YDL085W::chr4_1	5727	5728	6744	6741	7337	10818	6203	5952	5953	3969	3742	2554
YDL086W::chr4_1	1313	1351	1568	1577	1187	1875	860	1061	1295	896	907	605
YDL088C::chr4_1	903	767	1000	1101	643	1304	633	674	603	377	333	244
YDL089W::chr4_1	740	639	788	1020	477	754	458	529	912	569	501	356
YDL090C::chr4_1	54	82	112	108	64	210	21	110	83	105	121	68
YDL092W::chr4_1	1601	1656	2146	2269	546	1116	514	559	1419	903	765	559
YDL094C::chr4_1	1515	1000	1370	1376	1265	1562	1660	1033	1349	837	812	610
YDL095W::chr4_1	684	662	927	966	700	1309	629	872	922	680	505	407
YDL098C::chr4_2	861	873	1096	1025	409	565	231	359	959	650	531	437
YDL099W::chr4_2	634	606	725	1058	574	881	327	593	708	580	429	312
YDL100C::chr4_2	183	184	221	356	353	453	261	270	412	253	260	204
YDL101C::chr4_2	2009	1767	1927	2088	1395	2010	1169	1164	1568	937	942	635
YDL102W::chr4_2	1003	1137	1205	1092	552	835	453	446	1202	716	695	518
YDL103C::chr4_2	76	54	60	89	35	91	35	38	76	36	23	14
YDL104C::chr4_2	676	584	683	823	596	717	465	401	579	358	311	265
YDL105W::chr4_2	713	832	856	908	338	340	309	220	750	547	443	402
YDL106C::chr4_2	373	358	473	397	173	232	154	151	284	133	162	126
YDL107W::chr4_2	362	203	238	540	185	296	119	128	646	259	98	70
YDL109C::chr4_2	2341	2381	2659	2800	2590	3118	1915	1852	3106	2080	2061	1387
YDL110C::chr4_2	949	1109	1173	1341	943	1234	623	724	937	871	786	544
YDL111C::chr4_2	49	47	60	61	38	83	24	40	65	29	16	20
YDL112W::chr4_2	947	921	956	1318	371	1121	655	535	694	440	531	380
YDL114W::chr4_2	651	811	854	934	800	1035	581	700	937	739	630	448
YDL115C::chr4_2	215	337	309	412	286	321	155	277	249	206	191	135
YDL116W::chr4_2	285	287	394	422	148	265	138	133	195	125	132	73
YDL118W::chr4_2	2333	2525	2450	2903	5034	7185	3880	4494	5461	3509	2995	2507
YDL119C::chr4_2	1000	547	1152	1234	1886	2753	1674	1680	2375	1716	1690	1323
YDL120W::chr4_2	30	10	28	32	9	26	11	12	26	11	5	3
YDL121C::chr4_2	1844	1694	1978	1914	1582	1982	1124	1054	1619	1186	1059	722
YDL124W::chr4_2	542	600	763	845	539	698	363	501	401	416	313	291
YDL128W::chr4_2	492	518	705	779	394	575	4878	415	452	403	243	376
YDL130W::chr4_2	1206	1604	1849	2222	395	604	249	385	1236	1024	980	717
YDL130W-A::chr00_2	4925	4351	4918	5601	3576	4582	2671	2998	4234	2647	2336	1737
YDL131W::chr4_2	624	839	848	1245	638	786	589	525	617	389	371	260
YDL132W::chr4_2	74	97	119	138	75	115	79	49	109	58	47	13
YDL133C-A::chr00_14	890	1111	1275	1585	1004	1579	628	1100	861	844	789	567
YDL133W::chr4_2	21	12	25	26	8	19	12	17	15	8	7	10
YDL134C::chr4_2	463	580	620	782	483	809	330	477	439	436	405	294
YDL136W::chr4_2	4392	4691	4931	5591	3114	3652	2193	2499	3868	2783	2465	1953
YDL137W::chr4_2	29	30	49	49	26	42	10	25	38	16	16	14
YDL138W::chr4_2	393	338	399	536	396	559	356	340	498	310	245	249
YDL139C::chr4_2	815	811	860	997	561	830	521	541	779	571	472	372
YDL141W::chr4_2	155	119	198	154	148	164	100	121	201	111	86	64
YDL144C::chr4_2	2	7	11	15	61	13	3	6	9	4	0	1
YDL147W::chr4_2	751	592	859	891	7871	11450	7394	6408	557	395	341	260
YDL148C::chr4_2	946	949	1132	1209	367	434	248	346	755	615	535	358
YDL149W::chr4_2	547	734	709	921	538	878	391	395	586	351	361	237
YDL151C::chr4_2	21	17	25	32	10	19	7	8	31	11	17	8
YDL153C::chr4_2	806	789	1118	655	724	920	543	622	1269	1056	945	659
YDL154W::chr4_2	9343	9770	10736	11263	7741	11598	6332	6791	9899	6579	4888	4371
YDL155W::chr4_2	570	588	627	785	670	759	510	496	763	584	572	371
YDL156W::chr4_2	1321	1274	1384	1734	1109	1508	895	945	1261	871	789	592
YDL158C::chr4_2	5630	6327	7468	8386	2947	4308	2273	2713	5839	5097	4774	3613
YDL160C::chr4_2	798	807	853	872	523	555	366	321	560	472	339	249
YDL161W::chr4_2	1641	1652	1838	1787	1325	1891	1222	1115	1243	746	674	486
YDL162C::chr4_2	1610	1507	1687	1975	661	1452	856	775	1492	891	1014	739
YDL163W::chr4_2	1019	759	955	960	1472	998	601	688	1407	849	773	550
YDL164C::chr4_2	829	684	937	1000	517	610	365	387	555	370	322	256
YDL165W::chr4_2	1209	1368	1389	1373	1910	2331	1486	1280	1585	1086	987	765
YDL166C::chr4_2	50	62	87	90	27	87	38	33	100	72	57	41
YDL167C::chr4_2	772	852	902	1048	337	520	281	277	680	480	453	339
YDL169C::chr4_2	826	931	1113	1007	723	985	539	609	708	448	463	351
YDL170W::chr4_2	870	895	1183	1123	787	1209	564	713	1109	903	748	614
YDL171C::chr4_2	1240	1509	1723	1935	1366	1882	983	1125	1518	993	964	692
YDL172C::chr4_2	902	850	909	972	798	1104	695	638	729	471	435	363
YDL176W::chr4_2	1322	1231	1484	1469	944	1332	815	865	1302	863	710	566
YDL177C::chr4_2	1599	1636	1824	2004	1516	2068	1316	1155	2070	1452	1259	935
YDL178W::chr4_2	1384	1172	1651	1596	1487	1845	1091	1024	1311	977	872	568
YDL179W::chr4_2	967	1022	1066	1169	834	1071	653	570	893	605	490	399
YDL180W::chr4_2	1519	1237	1554	169	1059	1446	874	930	995	712	657	445
YDL182W::chr4_2	1642	1554	1975	1642	1302	1462	963	924	1551	1042	936	786
YDL183C::chr4_2	462	524	514	692	151	275	171	205	530	451	368	266
YDL184C::chr4_2	1435	1602	1926	2044	1628	2282	1321	1197	1629	1083	952	738
YDL187C::chr4_2	1866	2158	2109	2483	1678	1688	1534	1551	2362	1489	1337	1209
YDL188C::chr4_2	265	334	445	534	283	520	237	450	336	407	358	254
YDL189W::chr4_2	3064	2736	3419	3083	1467	1939	1301	1141	2975	2009	1724	1414
YDL190C::chr4_2	1005	1199	1265	1384	648	1181	505	578	1099	736	623	418
YDL194W::chr00_16b	1230	1151	1266	1241	301	398	223	282	1043	682	588	492
YDL195W::chr4_3	853	650	890	690	743	659	599	596	717	481	414	308
YDL196W::chr4_3	41	58	73	74	42	76	26	51	32	50	40	28
YDL198C::chr4_3	901	719	894	907	718	859	556	527	854	583	534	369
YDL199C::chr4_3	2007	1966	2150	2399	1974	2443	1550	1491	1436	935	911	688
[truncated: 4,004 more rows]
