# Supplementary material for: An algorithm for chemical genomic profiling that minimizes batch effects: bucket evaluations
Source: BMC Bioinformatics. 2012 Sep 25;13:245. doi: 10.1186/1471-2105-13-245 (PMC3780717; doi:10.1186/1471-2105-13-245)
Supplement: Additional file 15 — Sample Output Stringent. The file produced when running the sample input, comparing the columns (experiments) using stringent pre-set values. [file 1471-2105-13-245-S15.txt]

	cerivastatin	cerivastatin	cerivastatin	cerivastatin	doxorubicin	doxorubicin	doxorubicin	doxorubicin	cisplatin	cisplatin	cisplatin	cisplatin
cerivastatin	6546.05246967013	5814.46781835822	5915.26243419427	5797.81517728051	259.524012543755	261.891560844237	266.906462149729	179.556717034327	1788.69131257938	3188.56410229597	1602.21167723624	1211.41814449014
cerivastatin	5814.46781835822	6563.45814975137	5968.42630000835	5825.33857908457	273.516879308151	275.936962488084	268.137460413593	191.943188233282	1886.96913804988	3252.34519694182	1282.42558832337	1111.70521703153
cerivastatin	5915.26243419427	5968.42630000835	6561.13809416903	5748.53160155808	275.707184109275	263.897844530001	285.146951411546	196.548465395789	1653.79739877334	2993.95596608113	1325.61307066052	1292.57436636386
cerivastatin	5797.81517728051	5825.33857908457	5748.53160155808	6543.88435038195	345.716955900282	333.861828046848	243.78951441204	265.03732698533	1773.08819081659	3249.38922810461	1654.32739608309	1362.01737217211
doxorubicin	259.524012543755	273.516879308151	275.707184109275	345.716955900282	6542.95887552777	6273.99783904393	2802.46356824159	4965.51093012756	72.5888387534862	83.7043890034711	77.1324524686616	94.9180595987427
doxorubicin	261.891560844237	275.936962488084	263.897844530001	333.861828046848	6273.99783904393	6559.92255250917	2896.96284929059	4984.43356008746	76.3679910313688	90.6114721292266	82.6566757455344	97.4560074295234
doxorubicin	266.906462149729	268.137460413593	285.146951411546	243.78951441204	2802.46356824159	2896.96284929059	6543.20035487138	3713.732098703	47.919085622299	47.9318695601248	2097.98197655581	2097.49100558919
doxorubicin	179.556717034327	191.943188233282	196.548465395789	265.03732698533	4965.51093012756	4984.43356008746	3713.732098703	6544.81082571752	89.3324540027935	100.074160323567	606.672236285779	622.732218206788
cisplatin	1788.69131257938	1886.96913804988	1653.79739877334	1773.08819081659	72.5888387534862	76.3679910313688	47.919085622299	89.3324540027935	6628.18853936203	2549.88261236819	3449.88054124126	2040.01860949602
cisplatin	3188.56410229597	3252.34519694182	2993.95596608113	3249.38922810461	83.7043890034711	90.6114721292266	47.9318695601248	100.074160323567	2549.88261236819	6544.43858692751	1846.55801660954	2014.39389714271
cisplatin	1602.21167723624	1282.42558832337	1325.61307066052	1654.32739608309	77.1324524686616	82.6566757455344	2097.98197655581	606.672236285779	3449.88054124126	1846.55801660954	6545.59071348412	4768.58347507758
cisplatin	1211.41814449014	1111.70521703153	1292.57436636386	1362.01737217211	94.9180595987427	97.4560074295234	2097.49100558919	622.732218206788	2040.01860949602	2014.39389714271	4768.58347507758	6547.65570626913
