# Supplementary material for: An algorithm for chemical genomic profiling that minimizes batch effects: bucket evaluations
Source: BMC Bioinformatics. 2012 Sep 25;13:245. doi: 10.1186/1471-2105-13-245 (PMC3780717; doi:10.1186/1471-2105-13-245)
Supplement: Additional file 16 — Sample Output Intermediate. The file produced when running the sample input, comparing the columns (experiments) using intermediate pre-set values. [file 1471-2105-13-245-S16.txt]

	cerivastatin	cerivastatin	cerivastatin	cerivastatin	doxorubicin	doxorubicin	doxorubicin	doxorubicin	cisplatin	cisplatin	cisplatin	cisplatin
cerivastatin	13904.7111111109	12255.8793086418	12008.9877407405	11437.2853809783	7729.50824943761	7545.22470046626	7816.72013836317	7854.01170381356	10090.4924098765	10005.0694098764	10097.4762123455	9876.01535710998
cerivastatin	12255.8793086418	13842.5777777776	12101.417584362	11780.8990973935	7568.63525845454	7724.76740989471	7656.00042748983	7937.27319643359	10257.562674074	10505.7576987653	10321.6379456788	10234.2967324185
cerivastatin	12008.9877407405	12101.417584362	13577.3333333332	11678.1782075902	7501.83062860536	7683.55938778219	7485.375448011	7803.26250639236	10067.2510106995	10085.2850806583	10133.2833522631	9863.78620484654
cerivastatin	11437.2853809783	11780.8990973935	11678.1782075902	13502.0444444443	7127.89908080467	7284.14252129839	7194.96268519429	7555.88924748054	9857.83662213068	9704.76367974375	9745.1746920894	9599.59382066729
doxorubicin	7729.50824943761	7568.63525845454	7501.83062860536	7127.89908080467	13723.9999999997	11914.5240493825	11843.7087063006	12250.7154074071	7477.81386364887	7675.19900674919	7861.39564954756	7624.48143628734
doxorubicin	7545.22470046626	7724.76740989471	7683.55938778219	7284.14252129839	11914.5240493825	13357.2444444444	11319.7774437491	11885.3834074071	7514.04022908081	7620.20087835386	7746.15666106991	7567.846744106
doxorubicin	7816.72013836317	7656.00042748983	7485.375448011	7194.96268519429	11843.7087063006	11319.7774437491	14220.0888888884	11812.6631324552	7345.38133968003	7786.18413126702	7994.0297709744	8022.36099204435
doxorubicin	7854.01170381356	7937.27319643359	7803.26250639236	7555.88924748054	12250.7154074071	11885.3834074071	11812.6631324552	14183.8222222217	7826.92715956116	8395.45829497984	8658.23330074109	8395.29018123496
cisplatin	10090.4924098765	10257.562674074	10067.2510106995	9857.83662213068	7477.81386364887	7514.04022908081	7345.38133968003	7826.92715956116	13656.7111111109	12304.6034765428	12289.9909827155	12020.8815027886
cisplatin	10005.0694098764	10505.7576987653	10085.2850806583	9704.76367974375	7675.19900674919	7620.20087835386	7786.18413126702	8395.45829497984	12304.6034765428	14769.4222222215	13646.5570370365	13573.6815521712
cisplatin	10097.4762123455	10321.6379456788	10133.2833522631	9745.1746920894	7861.39564954756	7746.15666106991	7994.0297709744	8658.23330074109	12289.9909827155	13646.5570370365	15092.0888888881	13783.3594311104
cisplatin	9876.01535710998	10234.2967324185	9863.78620484654	9599.59382066729	7624.48143628734	7567.846744106	8022.36099204435	8395.29018123496	12020.8815027886	13573.6815521712	13783.3594311104	16172.7999999989
