# Supplementary material for: An algorithm for chemical genomic profiling that minimizes batch effects: bucket evaluations
Source: BMC Bioinformatics. 2012 Sep 25;13:245. doi: 10.1186/1471-2105-13-245 (PMC3780717; doi:10.1186/1471-2105-13-245)
Supplement: Additional file 17 — Sample Output Broad. The file produced when running the sample input, comparing the columns (experiments) using broad pre-set values. [file 1471-2105-13-245-S17.txt]

	cerivastatin	cerivastatin	cerivastatin	cerivastatin	doxorubicin	doxorubicin	doxorubicin	doxorubicin	cisplatin	cisplatin	cisplatin	cisplatin
cerivastatin	9739.99999999998	8842.96296296274	8479.25925925897	7975.55555555524	7508.51851851818	6660.51851851829	7718.9629629626	7677.62962962926	8100.37037037	8495.99999999969	8499.62962962932	8482.37037037006
cerivastatin	8842.96296296274	9562.6666666666	8544.07407407379	8172.51851851818	7526.59259259225	6743.48148148124	7682.59259259222	7704.96296296258	7972.9629629626	8453.92592592559	8437.92592592558	8403.11111111077
cerivastatin	8479.25925925897	8544.07407407379	9026.6666666665	7993.92592592561	7114.22222222193	6532.74074074053	7164.88888888859	7189.7037037034	7707.92592592561	7952.29629629595	7934.59259259225	7867.55555555523
cerivastatin	7975.55555555524	8172.51851851818	7993.92592592561	8734.66666666645	6778.37037037013	6354.14814814797	6789.99999999975	6858.22222222197	7339.40740740714	7538.37037037009	7554.44444444416	7525.99999999973
doxorubicin	7508.51851851818	7526.59259259225	7114.22222222193	6778.37037037013	9932.00000000002	8129.77777777743	9347.7037037036	9429.55555555547	7508.22222222189	8231.48148148106	8222.66666666624	8204.74074074032
doxorubicin	6660.51851851829	6743.48148148124	6532.74074074053	6354.14814814797	8129.77777777743	8583.99999999975	7986.29629629596	8178.88888888854	6726.44444444421	6963.03703703678	6951.5555555553	6922.96296296272
doxorubicin	7718.9629629626	7682.59259259222	7164.88888888859	6789.99999999975	9347.7037037036	7986.29629629596	10916.0000000002	9868.22222222225	7649.48148148113	9002.07407407385	8986.74074074051	9047.03703703685
doxorubicin	7677.62962962926	7704.96296296258	7189.7037037034	6858.22222222197	9429.55555555547	8178.88888888854	9868.22222222225	10682.6666666668	7661.11111111074	8929.03703703679	8919.40740740716	8924.44444444421
cisplatin	8100.37037037	7972.9629629626	7707.92592592561	7339.40740740714	7508.22222222189	6726.44444444421	7649.48148148113	7661.11111111074	9523.99999999993	9116.5185185184	9115.62962962951	8919.03703703688
cisplatin	8495.99999999969	8453.92592592559	7952.29629629595	7538.37037037009	8231.48148148106	6963.03703703678	9002.07407407385	8929.03703703679	9116.5185185184	12014.6666666671	11602.2222222226	11558.9629629633
cisplatin	8499.62962962932	8437.92592592558	7934.59259259225	7554.44444444416	8222.66666666624	6951.5555555553	8986.74074074051	8919.40740740716	9115.62962962951	11602.2222222226	12789.3333333339	12378.0740740746
cisplatin	8482.37037037006	8403.11111111077	7867.55555555523	7525.99999999973	8204.74074074032	6922.96296296272	9047.03703703685	8924.44444444421	8919.03703703688	11558.9629629633	12378.0740740746	13441.333333334
